# Supplementary material for: Whole genome sequencing analyses revealed that Salmonella enterica serovar Dublin strains from Brazil belonged to two predominant clades
Source: Sci Rep. 2022 Jun 22;12:10555. doi: 10.1038/s41598-022-14492-4 (PMC9217926; doi:10.1038/s41598-022-14492-4)
Supplement: Supplementary file 1 — Supplementary Information 1. [file 41598_2022_14492_MOESM1_ESM.xlsx]

## Sheet: Table S1
Table S1 - Metadata and virulence related regions for the 199 Salmonella enterica serovar Dublin strains in this study.
																				Capsule										Fimbrial Adherence Determinants
Strain	Clade	Country	Brazilian State	Source	Material	Year of Isolation	MLST - 7 genes	iroB	iroC	Virulence plasmid pCT02021853_74	ggt	pagN	Gifsy2	SPI-6	SPI-7	ST313GI	bstA	T6SS_SPI-6	T6SS_SPI-19	tviA	tviB	tviC	tviD	tviE	vexA	vexB	vexC	vexD	vexE	csgA	csgB	csgC	csgD	csgE	csgF	csgG	bcfA	bcfB	bcfC	bcfD	bcfE	bcfF	bcfG	fimA	fimC	fimD	fimF	fimH	fimI
SD5318-CFSAN060506	A	Brazil	RJ	Human	Blood	2004	10	+	+	+	+	+	+	+	+	+	+	+	+	-	-	-	-	-	-	-	-	-	-	+	+	+	+	+	+	+	+	+	+	+	+	+	+	+	+	+	+	+	+
SD5319-CFSAN060507	A	Brazil	RJ	Human	Blood	2004	10	+	+	+	+	+	+	+	+	+	+	+	+	-	-	-	-	-	-	-	-	-	-	+	+	-	+	+	+	+	+	+	+	+	+	+	+	+	+	+	+	+	+
SD5320-CFSAN060508	A	Brazil	RJ	Human	Blood	2004	10	+	+	+	+	+	+	+	+	+	+	+	+	-	-	-	-	-	-	-	-	-	-	+	+	-	+	+	+	+	+	+	+	+	+	+	+	+	+	+	+	+	+
SD5321-CFSAN060509	A	Brazil	RJ	Human	Human	2004	10	+	+	+	+	+	+	+	+	+	+	+	+	-	-	-	-	-	-	-	-	-	-	+	+	+	+	+	+	+	+	+	+	+	+	+	+	+	+	+	+	+	+
SD4891-CFSAN060419	C	Brazil	SP	Human	Cerebrospinal fluid	1983	4030	+	+	+	+	+	+	+	+	+	+	+	+	-	-	-	-	-	-	-	-	-	-	+	+	+	+	+	+	+	+	+	+	+	+	+	+	-	-	+	+	+	-
SD1351-CFSAN060420	A	Brazil	SP	Human	Blood	1984	3734	+	+	+	+	+	+	+	+	+	+	+	+	-	-	-	-	-	-	-	-	-	-	+	+	+	+	+	+	+	+	+	+	+	+	+	+	+	+	+	+	+	-
SD1391-CFSAN060421	A	Brazil	SP	Human	Blood	1984	3734	+	+	+	+	+	+	+	+	+	+	+	+	-	-	-	-	-	-	-	-	-	-	+	+	+	+	+	+	+	+	+	+	+	+	+	+	+	+	+	+	+	-
SD1847-CFSAN060422	C	Brazil	SP	Human	Blood	1984	4030	+	+	+	+	+	+	+	+	+	+	+	+	-	-	-	-	-	-	-	-	-	-	+	+	-	+	+	+	+	+	+	+	+	+	+	+	+	+	+	+	+	+
SD288-CFSAN060423	C	Brazil	SP	Human	Feces	1985	10	+	+	+	+	+	+	+	+	+	+	+	+	-	-	-	-	-	-	-	-	-	-	+	+	-	+	+	+	+	+	+	+	+	+	+	+	+	+	+	+	+	+
SD290-CFSAN060424	A	Brazil	SP	Human	Blood	1985	3734	+	+	+	+	+	+	+	+	+	+	+	+	-	-	-	-	-	-	-	-	-	-	+	+	-	+	+	+	+	+	+	+	+	+	+	+	+	+	+	+	+	-
SD1164-CFSAN060429	C	Brazil	SP	Human	Blood	1987	10	+	+	+	+	+	+	+	+	+	+	+	+	-	-	-	-	-	-	-	-	-	-	+	+	-	+	+	+	+	+	+	+	+	+	+	+	+	+	+	+	+	+
SD21-CFSAN060425	A	Brazil	SP	Human	Blood	1987	3734	+	+	+	+	+	+	+	+	+	+	+	+	-	-	-	-	-	-	-	-	-	-	+	+	-	+	+	+	+	+	+	+	+	+	+	+	+	+	+	+	+	-
SD312-CFSAN060426	C	Brazil	SP	Human	Gallbladder	1987	10	+	+	+	+	+	+	+	+	+	+	+	+	-	-	-	-	-	-	-	-	-	-	+	+	-	+	+	+	+	+	+	+	+	+	+	+	+	+	+	+	+	+
SD762-CFSAN060427	A	Brazil	SP	Human	Blood	1987	3734	+	+	+	+	+	+	+	+	+	+	+	+	-	-	-	-	-	-	-	-	-	-	+	+	-	+	+	+	+	+	+	+	+	+	+	+	+	+	+	+	+	-
SD775-CFSAN060428	A	Brazil	SP	Human	Cerebrospinal fluid	1987	3734	+	+	+	+	+	+	+	+	+	+	+	+	-	-	-	-	-	-	-	-	-	-	+	+	-	+	+	+	+	+	+	+	+	+	+	+	+	+	+	+	+	-
SD379-CFSAN060434	C	Brazil	SP	Human	Feces	1989	10	+	+	+	+	+	+	+	+	+	+	+	+	-	-	-	-	-	-	-	-	-	-	+	+	-	+	+	+	+	+	+	+	+	+	+	+	+	+	+	+	+	+
SD107-CFSAN060435	C	Brazil	SP	Human	Blood	1990	10	+	+	+	+	+	+	+	+	+	+	+	+	-	-	-	-	-	-	-	-	-	-	+	-	-	+	+	+	+	+	+	+	+	+	+	+	+	+	+	+	+	+
SD484-CFSAN060440	C	Brazil	SP	Human	Blood	1990	10	+	+	+	+	+	+	+	+	+	+	+	+	-	-	-	-	-	-	-	-	-	-	+	+	-	+	+	+	+	+	+	+	+	+	+	+	+	+	+	+	+	+
SD517-CFSAN060441	C	Brazil	SP	Human	Blood	1990	10	+	+	+	+	+	+	+	+	+	+	+	+	-	-	-	-	-	-	-	-	-	-	+	+	+	+	+	+	+	+	+	+	+	+	+	-	+	+	+	+	+	+
SD530-CFSAN060442	C	Brazil	SP	Human	Blood	1990	10	+	+	+	+	+	+	+	+	+	+	+	+	-	-	-	-	-	-	-	-	-	-	+	+	-	+	+	+	+	+	+	+	+	+	+	+	+	+	+	+	+	+
SD534-CFSAN060446	A	Brazil	SP	Human	Liver	1991	3734	+	+	+	+	+	+	+	+	+	+	+	+	-	-	-	-	-	-	-	-	-	-	+	-	-	+	+	+	+	+	+	+	+	+	+	+	+	+	+	+	+	-
SD535-CFSAN060447	A	Brazil	SP	Human	Blood	1991	3734	+	+	+	+	+	+	+	+	+	+	+	+	-	-	-	-	-	-	-	-	-	-	+	+	-	+	+	+	+	+	+	+	+	+	+	+	+	+	+	+	+	-
SD741-CFSAN060449	C	Brazil	SP	Human	Blood	1991	10	+	+	+	+	+	+	+	+	+	+	+	+	-	-	-	-	-	-	-	-	-	-	+	+	+	+	+	+	+	+	+	+	+	+	+	+	+	+	+	+	+	+
SD749-CFSAN060450	C	Brazil	SP	Human	Ascitic fluid	1991	4030	+	+	+	+	+	+	+	+	+	+	+	+	-	-	-	-	-	-	-	-	-	-	+	+	+	+	+	+	+	+	+	+	+	+	+	+	-	-	+	+	+	-
SD750-CFSAN060451	C	Brazil	SP	Human	Blood	1991	4100	+	+	+	+	+	+	+	+	+	+	+	+	-	-	-	-	-	-	-	-	-	-	+	+	+	+	+	+	+	+	+	+	+	+	+	+	+	+	+	+	+	+
SD87-CFSAN060443	A	Brazil	SP	Human	Feces	1991	3734	+	+	+	+	+	+	+	+	+	+	+	+	-	-	-	-	-	-	-	-	-	-	+	-	+	+	+	+	+	+	+	+	+	+	+	+	+	+	+	+	+	-
SD90-CFSAN060444	A	Brazil	SP	Human	Blood	1991	3734	+	+	+	+	+	+	+	+	+	+	+	+	-	-	-	-	-	-	-	-	-	-	+	+	+	+	+	+	+	+	+	+	+	+	+	+	+	+	+	+	+	-
SD99-CFSAN060445	C	Brazil	SP	Human	Urine	1991	4100	+	+	+	+	+	+	+	+	+	+	+	+	-	-	-	-	-	-	-	-	-	-	+	-	-	+	+	+	+	+	+	+	+	+	+	+	+	+	+	+	+	+
SD721-CFSAN060454	A	Brazil	SP	Human	Feces	1992	3734	+	+	+	+	+	+	+	+	+	+	+	+	-	-	-	-	-	-	-	-	-	-	+	+	-	+	+	+	+	+	+	+	+	+	+	+	+	+	+	+	+	-
SD722-CFSAN060455	A	Brazil	SP	Human	Blood	1992	3734	+	+	+	+	+	+	+	+	+	+	+	+	-	-	-	-	-	-	-	-	-	-	+	+	-	+	+	+	+	+	+	+	+	+	+	+	+	+	+	+	+	-
SD731-CFSAN060456	C	Brazil	SP	Human	Blood	1992	10	+	+	+	+	+	+	+	+	+	+	+	+	-	-	-	-	-	-	-	-	-	-	+	+	+	+	+	+	+	+	+	+	+	+	+	+	+	+	+	+	+	+
SD747-CFSAN060457	A	Brazil	SP	Human	Secretion	1992	3734	+	+	+	+	+	+	+	+	+	+	+	+	-	-	-	-	-	-	-	-	-	-	+	+	+	+	+	+	+	+	+	+	+	+	+	+	+	+	+	+	+	-
SD1019-CFSAN060458	C	Brazil	SP	Human	Urine	1993	4030	+	+	+	+	+	+	+	+	+	+	+	+	-	-	-	-	-	-	-	-	-	-	+	+	+	+	+	+	+	+	+	+	+	+	+	+	-	-	+	+	+	-
SD1032-CFSAN060459	A	Brazil	SP	Human	Blood	1993	3734	+	+	+	+	+	+	+	+	+	+	+	+	-	-	-	-	-	-	-	-	-	-	+	+	+	+	+	+	+	+	+	+	+	+	+	-	+	+	+	+	+	-
SD7362-CFSAN060460	C	Brazil	SP	Human	Cerebrospinal fluid	1993	10	+	+	+	+	+	+	+	+	+	+	+	+	-	-	-	-	-	-	-	-	-	-	+	-	-	+	+	+	+	+	+	+	+	+	+	+	+	+	+	+	+	+
SD1030-CFSAN060461	C	Brazil	SP	Human	Blood	1994	10	+	+	+	+	+	+	+	+	+	+	+	+	-	-	-	-	-	-	-	-	-	-	+	-	-	-	-	+	+	+	+	+	+	-	+	-	+	+	+	+	+	-
SD1048-CFSAN060462	A	Brazil	SP	Human	Blood	1994	3734	+	+	+	+	+	+	+	+	+	+	+	+	-	-	-	-	-	-	-	-	-	-	+	+	+	+	+	+	+	+	+	+	+	+	+	+	+	+	+	+	+	-
SD1053-CFSAN060463	C	Brazil	SP	Human	Blood	1994	10	+	+	+	+	+	+	+	+	+	+	+	+	-	-	-	-	-	-	-	-	-	-	+	+	-	+	+	+	+	+	+	+	+	+	+	+	+	+	+	+	+	+
SD607-CFSAN060464	C	Brazil	SP	Human	Sputum	1995	10	+	+	+	+	+	+	+	+	+	+	+	+	-	-	-	-	-	-	-	-	-	-	+	+	+	+	+	+	+	+	+	+	+	+	+	+	+	+	+	+	+	+
SD137-96-CFSAN060466	A	Brazil	RJ	Animal	Bovine feces	1996	10	+	+	+	+	+	+	+	+	+	+	+	+	-	-	-	-	-	-	-	-	-	-	+	+	+	+	+	+	+	+	+	+	+	+	+	+	+	+	+	+	+	+
SD2411-CFSAN060467	C	Brazil	RJ	Animal	Bovine	1997	10	+	+	+	+	+	+	+	+	+	+	+	+	-	-	-	-	-	-	-	-	-	-	+	+	-	+	+	+	+	+	+	+	+	+	+	+	+	+	+	+	+	+
SD2413-CFSAN060468	C	Brazil	RJ	Animal	Bovine	1997	10	+	+	+	+	+	+	+	+	+	+	+	+	-	-	-	-	-	-	-	-	-	-	+	+	-	+	+	+	+	+	+	+	+	+	+	+	+	+	+	+	+	+
SD2414-CFSAN060469	A	Brazil	RJ	Animal	Bovine	1997	10	+	+	+	+	+	+	+	+	+	+	+	+	-	-	-	-	-	-	-	-	-	-	+	+	+	+	+	+	+	+	+	+	+	+	+	+	+	+	+	+	+	+
SD2415-CFSAN060470	A	Brazil	RJ	Animal	Bovine feces	1997	10	+	+	+	+	+	+	+	+	+	+	+	+	-	-	-	-	-	-	-	-	-	-	+	+	-	+	+	+	+	+	+	+	+	+	+	+	+	+	+	+	+	+
SD2416-CFSAN060471	A	Brazil	RJ	Animal	Bovine	1997	3734	+	+	+	+	+	+	+	+	+	+	+	+	-	-	-	-	-	-	-	-	-	-	+	+	+	+	+	+	+	+	+	+	+	+	+	+	+	+	+	+	+	-
SD2417-CFSAN060472	A	Brazil	RJ	Animal	Bovine	1997	3734	+	+	+	+	+	+	+	+	+	+	+	+	-	-	-	-	-	-	-	-	-	-	+	+	+	+	+	+	+	+	+	+	+	+	+	+	+	+	+	+	+	-
SD2418-CFSAN060473	A	Brazil	RJ	Animal	Bovine	1997	3734	+	+	+	+	+	+	+	+	+	+	+	+	-	-	-	-	-	-	-	-	-	-	+	+	+	+	+	+	+	+	+	+	+	+	+	+	+	+	+	+	+	-
SD2419-CFSAN060474	A	Brazil	RJ	Animal	Bovine	1997	3734	+	+	+	+	+	+	+	+	+	+	+	+	-	-	-	-	-	-	-	-	-	-	+	+	-	+	+	+	+	+	+	+	+	+	+	+	+	+	+	+	+	-
SD2420-CFSAN060475	A	Brazil	RJ	Animal	Bovine	1997	3734	+	+	+	+	+	+	+	+	+	+	+	+	-	-	-	-	-	-	-	-	-	-	+	+	-	+	-	+	+	+	+	+	+	+	+	+	+	+	+	+	+	-
SD8207-CFSAN060476	C	Brazil	SP	Human	Feces	1997	10	+	-	+	+	+	+	+	+	+	+	+	+	-	-	-	-	-	-	-	-	-	-	+	+	+	+	+	+	+	+	+	+	+	+	+	+	+	+	+	+	+	+
SD2554-CFSAN060488	A	Brazil	RJ	Animal	Bovine	1998	3734	+	+	+	+	+	+	+	+	+	+	+	+	-	-	-	-	-	-	-	-	-	-	+	+	+	+	+	+	+	+	+	+	+	+	+	+	+	+	+	+	+	-
SD2566-CFSAN060489	A	Brazil	MG	Animal	Bovine feces	1998	3734	-	-	+	+	+	+	+	+	+	+	+	+	-	-	-	-	-	-	-	-	-	-	+	+	-	+	+	+	+	+	+	+	+	+	+	+	+	+	+	+	+	-
SD519-CFSAN060477	C	Brazil	SP	Human	Blood	1998	10	+	+	+	+	+	+	+	+	+	+	+	+	-	-	-	-	-	-	-	-	-	-	+	+	+	+	+	+	+	+	+	+	+	+	+	+	+	+	+	+	+	+
SD5564-CFSAN060491	C	Brazil	RJ	Animal	Bovine liver	1998	4030	-	-	+	+	+	+	+	+	+	+	+	+	-	-	-	-	-	-	-	-	-	-	+	+	-	+	+	+	+	+	+	+	+	+	+	+	-	-	+	+	+	-
SD557-98-CFSAN060479	C	Brazil	SP	Human	Blood	1998	10	+	+	+	+	+	+	+	+	+	+	+	+	-	-	-	-	-	-	-	-	-	-	+	+	-	+	+	+	+	+	+	+	+	+	+	+	+	+	+	+	+	+
SD558-CFSAN060480	C	Brazil	SP	Human	Blood	1998	4101	+	+	+	+	+	+	+	+	+	+	+	+	-	-	-	-	-	-	-	-	-	-	+	+	-	+	+	+	+	+	+	+	+	+	+	+	+	+	+	+	+	+
SD559-CFSAN060481	A	Brazil	SP	Human	Blood	1998	10	+	+	+	+	+	+	+	+	+	+	+	+	-	-	-	-	-	-	-	-	-	-	+	-	-	+	+	+	+	+	+	+	+	+	+	+	+	+	+	+	+	-
SD571-CFSAN060482	C	Brazil	SP	Human	Blood	1998	10	+	+	+	+	+	+	+	+	+	+	+	+	-	-	-	-	-	-	-	-	-	-	+	+	+	+	+	+	+	+	+	+	+	+	+	+	+	+	+	+	+	+
SD595-98-CFSAN060483	C	Brazil	SP	Human	Blood	1998	4030	+	+	+	+	+	+	+	+	+	+	+	+	-	-	-	-	-	-	-	-	-	-	+	+	+	+	+	+	+	+	+	+	+	+	+	+	-	-	+	+	+	-
SD600-CFSAN060484	A	Brazil	SP	Human	Blood	1998	3734	+	+	+	+	+	+	+	+	+	+	+	+	-	-	-	-	-	-	-	-	-	-	+	+	-	+	+	+	+	+	+	+	+	+	+	+	+	+	+	+	+	-
SD883-CFSAN060485	A	Brazil	RJ	Animal	Mouse brain	1998	3734	-	-	+	+	+	+	+	+	+	+	+	+	-	-	-	-	-	-	-	-	-	-	+	+	+	+	+	+	+	+	+	+	+	+	+	+	+	+	+	+	+	-
SD884-CFSAN060486	A	Brazil	RJ	Animal	Mouse brain	1998	3734	-	-	+	+	+	+	+	+	+	+	+	+	-	-	-	-	-	-	-	-	-	-	+	+	+	+	+	+	+	+	+	+	+	+	+	+	+	+	+	+	+	-
SD885-CFSAN060487	A	Brazil	RJ	Animal	Bovine brain	1998	3734	-	-	+	+	+	+	+	+	+	+	+	+	-	-	-	-	-	-	-	-	-	-	+	+	+	+	+	+	+	+	+	+	+	-	+	-	+	+	+	+	+	-
SD1338-CFSAN060494	C	Brazil	DF	Human	Human	1999	10	+	+	+	+	+	+	+	+	+	+	+	+	-	-	-	-	-	-	-	-	-	-	+	-	-	+	+	+	+	+	+	+	+	+	+	+	+	+	+	+	+	+
SD1653-CFSAN060495	A	Brazil	RS	Animal	Bovine	1999	10	+	+	+	+	+	+	+	+	+	+	+	+	-	-	-	-	-	-	-	-	-	-	+	+	-	+	+	+	+	+	+	+	+	+	+	+	+	+	+	+	+	+
SD1654-CFSAN060496	A	Brazil	RS	Animal	Bovine	1999	10	+	+	+	+	+	+	+	+	+	+	+	+	-	-	-	-	-	-	-	-	-	-	+	+	-	+	+	+	+	+	+	+	+	+	+	+	+	+	+	+	+	+
SD2439-CFSAN060497	C	Brazil	DF	Human	Human	1999	10	+	+	+	+	+	+	+	+	+	+	+	+	-	-	-	-	-	-	-	-	-	-	+	+	+	+	+	+	+	+	+	+	+	+	+	+	+	+	+	+	+	+
SD760-CFSAN060492	A	Brazil	CE	Human	Human	1999	10	+	+	+	+	+	+	+	+	+	+	+	+	-	-	-	-	-	-	-	-	-	-	+	+	+	+	+	+	+	+	+	+	+	+	+	+	+	+	+	+	+	+
SD761-CFSAN060493	A	Brazil	CE	Human	Human	1999	10	+	+	+	+	+	+	+	+	+	+	+	+	-	-	-	-	-	-	-	-	-	-	+	+	-	+	+	+	+	+	+	+	+	+	+	+	+	+	+	+	+	+
SD3099-CFSAN060498	C	Brazil	RJ	Animal	Bovine feces	2003	4030	-	-	+	+	+	+	+	+	+	+	+	+	-	-	-	-	-	-	-	-	-	-	+	+	-	+	+	+	+	+	+	+	+	+	+	+	-	-	+	+	+	-
SD3100-CFSAN060499	C	Brazil	RJ	Animal	Bovine rectum swab	2003	4030	+	+	+	+	+	+	+	+	+	+	+	+	-	-	-	-	-	-	-	-	-	-	+	+	+	+	+	+	+	+	+	+	+	+	+	+	-	-	+	+	+	-
SD3101-CFSAN060500	C	Brazil	RJ	Animal	Bovine brain	2003	10	-	-	+	+	+	+	+	+	+	+	+	+	-	-	-	-	-	-	-	-	-	-	+	+	-	+	+	+	+	+	+	+	+	+	+	+	+	+	+	+	+	+
SD5812-CFSAN060501	C	Brazil	MG	Animal	Bovine	2003	10	+	+	+	+	+	+	+	+	+	+	+	+	-	-	-	-	-	-	-	-	-	-	+	+	+	+	+	+	+	+	+	+	+	+	+	+	+	+	+	+	+	+
SD6185-CFSAN060502	C	Brazil	GO	Animal	Boar lung	2003	10	-	-	+	+	+	+	+	+	+	+	+	+	-	-	-	-	-	-	-	-	-	-	+	+	+	+	+	+	+	+	+	+	+	+	+	-	+	+	+	+	+	+
SD8543-CFSAN060503	C	Brazil	SP	Human	Blood	2003	10	+	+	+	+	+	+	+	+	+	+	+	+	-	-	-	-	-	-	-	-	-	-	+	+	+	+	+	+	+	+	+	+	+	+	+	+	+	+	+	+	+	+
SD8923-CFSAN060504	A	Brazil	GO	Human	Blood	2003	3734	+	+	+	+	+	+	+	+	+	+	+	+	-	-	-	-	-	-	-	-	-	-	+	+	+	+	+	+	+	+	+	+	+	+	+	+	+	+	+	+	+	-
SD8924-CFSAN060505	C	Brazil	GO	Human	Blood	2004	10	+	+	+	+	+	+	+	+	+	+	+	+	-	-	-	-	-	-	-	-	-	-	+	+	-	+	+	+	+	+	+	+	+	+	+	+	+	+	+	+	+	+
SD14847-CFSAN060515	A	Brazil	RS	Animal	Bovine	2005	10	+	+	+	+	+	+	+	+	+	+	+	+	-	-	-	-	-	-	-	-	-	-	+	+	-	+	+	+	+	+	+	+	+	+	+	+	+	+	+	+	+	+
SD3639-CFSAN060512	C	Brazil	DF	Human	Hip secretion	2005	4098	+	+	+	+	+	+	+	+	+	+	+	+	-	-	-	-	-	-	-	-	-	-	+	+	-	+	+	+	+	+	+	+	+	+	+	+	-	-	+	+	+	-
SD3640-CFSAN060513	C	Brazil	DF	Human	Blood	2005	4030	+	+	+	+	+	+	+	+	+	+	+	+	-	-	-	-	-	-	-	-	-	-	+	+	-	+	+	+	+	+	+	+	+	+	+	+	-	-	+	+	+	-
SD4271-CFSAN060514	C	Brazil	RJ	Human	Peripheral blood	2005	10	+	+	+	+	+	+	+	+	+	+	+	+	-	-	-	-	-	-	-	-	-	-	+	+	-	+	+	+	+	+	+	+	+	+	+	+	+	+	+	+	+	+
SD903-CFSAN060510	C	Brazil	RJ	Human	Human	2005	10	+	+	+	+	+	+	+	+	+	+	+	+	-	-	-	-	-	-	-	-	-	-	+	+	-	+	+	+	+	+	-	+	+	+	+	+	+	+	+	+	+	+
SD12612-CFSAN060516	C	Brazil	RJ	Human	Urine	2007	4097	+	+	+	+	+	+	+	+	+	+	+	+	-	-	-	-	-	-	-	-	-	-	+	+	-	+	+	+	+	+	+	+	+	+	+	+	+	+	+	+	+	+
SD8731-CFSAN060517	C	Brazil	SP	Human	Blood	2010	10	+	+	+	+	+	+	+	+	+	+	+	+	-	-	-	-	-	-	-	-	-	-	+	+	+	+	+	+	+	+	+	+	+	+	+	+	+	+	+	+	+	+
SD1310-CFSAN060520	C	Brazil	MG	Human	Blood	2013	10	-	+	+	+	+	+	+	+	+	+	+	+	-	-	-	-	-	-	-	-	-	-	+	+	-	+	+	+	+	+	+	+	+	+	+	+	+	+	+	+	+	+
SD1859-CFSAN060521	C	Brazil	ES	Human	Blood	2013	10	-	+	+	+	+	+	+	+	+	+	+	+	-	-	-	-	-	-	-	-	-	-	+	+	-	+	+	+	+	+	+	+	+	+	+	+	+	+	+	+	+	+
SD1860-CFSAN060522	C	Brazil	ES	Human	Blood	2013	10	-	-	+	+	+	+	+	+	+	+	+	+	-	-	-	-	-	-	-	-	-	-	+	+	-	+	+	+	+	+	+	+	+	+	+	+	+	+	+	+	+	+
SD1883-CFSAN060523	C	Brazil	GO	Human	Blood	2013	10	+	+	+	+	+	+	+	+	+	+	+	+	-	-	-	-	-	-	-	-	-	-	+	+	+	+	+	+	+	+	+	+	+	+	+	+	+	+	+	+	+	+
SD2839-CFSAN060524	A	Brazil	RJ	Human	Blood	2013	3734	+	+	+	+	+	+	+	+	+	+	+	+	-	-	-	-	-	-	-	-	-	-	+	+	+	+	+	+	+	+	+	+	+	+	+	+	+	+	+	+	+	-
SD3722-CFSAN060528	C	Brazil	ES	Human	Blood	2014	10	-	+	+	+	+	+	+	+	+	+	+	+	-	-	-	-	-	-	-	-	-	-	+	-	-	-	-	-	+	+	+	+	+	-	+	-	+	+	+	-	+	-
SD1548-CFSAN060532	C	Brazil	RJ	Human	Blood	2015	10	+	+	+	+	+	+	+	+	+	+	+	+	-	-	-	-	-	-	-	-	-	-	+	+	-	+	+	+	+	+	+	+	+	+	+	+	+	+	+	+	+	+
SD40-CFSAN060529	A	Brazil	RS	Animal	Bovine spinal cord	2015	10	-	-	+	+	+	+	+	+	+	+	+	+	-	-	-	-	-	-	-	-	-	-	+	+	-	+	+	+	+	+	+	+	+	+	+	+	+	+	+	+	+	+
SD647-CFSAN060530	C	Brazil	BA	Animal	Bovine	2015	10	+	+	+	+	+	+	+	+	+	+	+	+	-	-	-	-	-	-	-	-	-	-	+	+	+	+	+	+	+	+	+	+	+	+	+	+	+	+	+	+	+	+
SD648-CFSAN060531	C	Brazil	BA	Animal	Bovine	2015	10	+	+	+	+	+	+	+	+	+	+	+	+	-	-	-	-	-	-	-	-	-	-	+	+	+	+	+	+	+	+	+	+	+	+	+	+	+	+	+	+	+	+
SD155-CFSAN060432	C	Brazil	SP	Human	Blood	1988	4232	+	+	+	+	+	+	+	+	+	+	+	+	-	-	-	-	-	-	-	-	-	-	+	+	+	+	+	+	+	+	+	+	+	+	+	-	+	+	+	+	+	+
SD576-CFSAN060433	C	Brazil	SP	Human	Blood	1988	10	+	+	+	+	+	+	+	+	+	+	+	+	-	-	-	-	-	-	-	-	-	-	+	+	-	+	+	+	+	+	+	+	+	+	+	+	+	+	+	+	+	+
SD67-CFSAN060430	C	Brazil	SP	Human	Secretion	1988	10	+	+	+	+	+	+	+	+	+	+	+	+	-	-	-	-	-	-	-	-	-	-	+	-	-	+	+	+	+	+	+	+	+	+	+	+	+	+	+	+	+	+
SD81-CFSAN060431	C	Brazil	SP	Human	Blood	1988	10	+	+	+	+	+	+	+	+	+	+	+	+	-	-	-	-	-	-	-	-	-	-	+	+	-	+	+	+	+	+	+	+	+	+	+	+	+	+	+	+	+	+
SD114-CFSAN060436	C	Brazil	SP	Human	Cerebrospinal fluid	1990	10	+	+	+	+	+	+	+	+	+	+	+	+	-	-	-	-	-	-	-	-	-	-	+	+	+	+	+	+	+	+	+	+	+	+	+	+	+	+	+	+	+	+
SD115-CFSAN060437	C	Brazil	SP	Human	Blood	1990	4574	+	+	+	+	+	+	+	+	+	+	+	+	-	-	-	-	-	-	-	-	-	-	+	+	-	+	+	+	+	+	+	+	+	+	+	+	+	+	+	+	+	+
SD136-CFSAN060438	C	Brazil	SP	Human	Cerebrospinal fluid	1990	10	+	+	+	+	+	+	+	+	+	+	+	+	-	-	-	-	-	-	-	-	-	-	+	+	-	+	+	+	+	+	+	+	+	+	+	+	+	+	+	+	+	+
SD137-90-CFSAN060439	C	Brazil	SP	Human	Blood	1990	10	+	+	+	+	+	+	+	+	+	+	+	+	-	-	-	-	-	-	-	-	-	-	+	+	-	+	+	+	+	+	+	+	+	+	+	+	+	+	+	+	+	+
SD383-CFSAN060452	C	Brazil	SP	Human	Blood	1992	10	+	+	+	+	+	+	+	+	+	+	+	+	-	-	-	-	-	-	-	-	-	-	+	+	-	+	+	+	+	+	+	+	+	+	+	+	+	+	+	+	+	+
SD595-92-CFSAN060453	C	Brazil	SP	Animal	Suine	1992	10	+	+	+	+	+	+	+	+	+	+	+	+	-	-	-	-	-	-	-	-	-	-	+	+	+	+	+	+	+	+	+	+	+	+	+	+	+	+	+	+	+	+
SD625-CFSAN060465	C	Brazil	SP	Human	Blood	1995	10	+	+	+	+	+	+	+	+	+	+	+	+	-	-	-	-	-	-	-	-	-	-	+	+	+	+	+	+	+	+	+	+	+	+	+	+	+	+	+	+	+	+
SD536-CFSAN060478	C	Brazil	SP	Human	Blood	1998	10	+	+	+	+	+	+	+	+	+	+	+	+	-	-	-	-	-	-	-	-	-	-	+	+	+	+	+	+	+	+	+	+	+	+	+	+	+	+	+	+	+	+
SD3638-CFSAN060511	C	Brazil	DF	Human	Blood	2005	10	+	+	+	+	+	+	+	+	+	+	+	+	-	-	-	-	-	-	-	-	-	-	+	+	-	+	+	+	+	+	+	+	+	+	+	+	+	+	+	+	+	+
SD1240-CFSAN060518	C	Brazil	MG	Animal	Bovine	2013	10	+	+	+	+	+	+	+	+	+	+	+	+	-	-	-	-	-	-	-	-	-	-	+	+	-	+	+	+	+	+	+	+	+	+	+	+	+	+	+	+	+	+
SD1241-CFSAN060519	C	Brazil	MG	Animal	Bovine	2013	10	+	+	+	+	+	+	+	+	+	+	+	+	-	-	-	-	-	-	-	-	-	-	+	+	-	+	+	+	+	+	+	+	+	+	+	+	+	+	+	+	+	+
SD3178-CFSAN060526	C	Brazil	MS	Human	Puncture liquid	2014	10	+	+	+	+	+	+	+	+	+	+	+	+	-	-	-	-	-	-	-	-	-	-	+	+	-	+	+	+	+	+	+	+	+	+	+	+	+	+	+	+	+	+
SD3179-CFSAN060527	C	Brazil	MS	Human	Puncture liquid	2014	10	+	+	+	+	+	+	+	+	+	+	+	+	-	-	-	-	-	-	-	-	-	-	+	+	+	+	+	+	+	+	+	+	+	+	-	-	+	+	+	-	+	-
SD2093-CFSAN060533	C	Brazil	DF	Human	Urine	2016	10	+	+	+	+	+	+	+	+	+	+	+	+	-	-	-	-	-	-	-	-	-	-	+	+	+	+	+	+	+	+	+	+	+	+	+	+	+	+	+	+	+	+
SRR12799503	A	Canada		Human		2008	10	-	-	+	+	+	+	+	+	+	+	+	+	-	-	-	-	-	-	-	-	-	-	+	+	+	+	+	+	+	+	+	+	+	+	+	+	+	+	+	+	+	+
SRR12799584	A	Canada		Human		2012	10	-	-	+	+	+	+	+	+	+	+	+	+	-	-	-	-	-	-	-	-	-	-	+	+	+	+	+	+	+	+	+	+	+	+	+	+	+	+	+	+	+	+
SRR12799589	A	Canada		Human		2013	10	-	-	+	+	+	+	+	+	+	+	+	+	-	-	-	-	-	-	-	-	-	-	+	+	+	+	+	+	+	+	+	+	+	+	+	+	+	+	+	+	+	+
SRR12799386	A	Canada		Human		2013	10	-	-	+	+	+	+	+	+	+	+	+	+	-	-	-	-	-	-	-	-	-	-	+	+	+	+	+	+	+	+	+	+	+	+	+	+	+	+	+	+	+	+
SRR12799516	A	Canada		Bos-taurus		2009	10	-	-	+	+	+	+	+	+	+	+	+	+	-	-	-	-	-	-	-	-	-	-	+	+	+	+	+	+	+	+	+	+	+	+	+	+	+	+	+	+	+	+
SRR12799576	A	Canada		Human		2011	10	-	-	+	+	+	+	+	+	+	+	+	+	-	-	-	-	-	-	-	-	-	-	+	+	+	+	+	+	+	+	+	+	+	+	+	+	+	+	+	+	+	+
SRR12799580	A	Canada		Human		2012	10	-	-	+	+	+	+	+	+	+	+	+	+	-	-	-	-	-	-	-	-	-	-	+	+	+	+	+	+	+	+	+	+	+	+	+	+	+	+	+	+	+	+
SRR12799585	A	Canada		Human		2013	10	-	-	+	+	+	+	+	+	+	+	+	+	-	-	-	-	-	-	-	-	-	-	+	+	+	+	+	+	+	+	+	+	+	+	+	+	+	+	+	+	+	+
SRR12799587	A	Canada		Human		2011	10	-	-	+	+	+	+	+	+	+	+	+	+	-	-	-	-	-	-	-	-	-	-	+	+	+	+	+	+	+	+	+	+	+	+	+	+	+	+	+	+	+	+
ERR3491229	A	Denmark		Bos-taurus		2007	10	-	-	+	+	+	+	+	+	+	+	+	+	-	-	-	-	-	-	-	-	-	-	+	+	-	+	+	+	+	+	+	+	+	+	+	+	+	+	+	+	+	+
ERR3491245	A	Denmark		Bos-taurus		2012	10	-	-	+	+	+	+	+	+	+	+	+	+	-	-	-	-	-	-	-	-	-	-	+	+	+	+	+	+	+	+	+	+	+	+	+	+	+	+	+	+	+	+
ERR3491270	A	Denmark		Bos-taurus		2015	10	-	-	+	+	+	+	+	+	+	+	+	+	-	-	-	-	-	-	-	-	-	-	+	+	+	+	+	+	+	+	+	+	+	+	+	+	+	+	+	+	+	+
ERR3491298	A	Denmark		Bos-taurus		2007	10	-	-	+	+	+	+	+	+	+	+	+	+	-	-	-	-	-	-	-	-	-	-	+	+	+	+	+	+	+	+	+	+	+	+	+	+	+	+	+	+	+	+
ERR3491342	A	Denmark		Bos-taurus		2001	10	-	-	+	+	+	+	+	+	+	+	+	+	-	-	-	-	-	-	-	-	-	-	+	-	-	+	+	+	+	+	+	+	+	+	+	+	+	+	+	+	+	+
ERR3491356	B	Denmark		Bos-taurus		2001	10	-	-	+	+	+	+	+	+	+	+	+	+	-	-	-	-	-	-	-	-	-	-	+	+	+	+	+	+	+	+	+	+	+	+	+	+	+	+	+	+	+	+
ERR3491378	B	Denmark		Bos-taurus		1999	10	-	-	+	+	+	+	+	+	+	+	+	+	-	-	-	-	-	-	-	-	-	-	+	+	+	+	+	+	+	+	+	+	+	+	+	+	+	+	+	+	+	+
ERR3491381	A	Denmark		Bos-taurus		2000	10	-	-	+	+	+	+	+	+	+	+	+	+	-	-	-	-	-	-	-	-	-	-	+	+	+	+	+	+	+	+	+	+	+	+	+	+	+	+	+	+	+	+
CFSAN031530	A	Ethiopia		Environment		2005	10	-	-	+	+	+	+	+	+	+	+	+	+	-	-	-	-	-	-	-	-	-	-	+	+	+	+	+	+	+	+	+	+	+	+	+	+	+	+	+	+	+	+
CFSAN031532	A	Ethiopia		Environment		2005	10	-	-	+	+	+	+	+	+	+	+	+	+	-	-	-	-	-	-	-	-	-	-	+	+	+	+	+	+	+	+	+	+	+	+	+	+	+	+	+	+	+	+
CFSAN031745	A	Ethiopia		Bovine		2013	10	-	-	+	+	+	+	+	+	+	+	+	+	-	-	-	-	-	-	-	-	-	-	+	+	+	+	+	+	+	+	+	+	+	+	+	+	+	+	+	+	+	+
ERR2818364	B	France		Morbier Cheese		2014	10	-	-	+	+	+	+	+	+	+	+	+	+	-	-	-	-	-	-	-	-	-	-	+	+	+	+	+	+	+	+	+	+	+	+	+	+	+	+	+	+	+	+
SGSC-2470	A	France		Bos-taurus		1982	-	-	-	+	+	+	+	+	+	+	-	+	+	+	+	+	+	+	+	+	+	+	+	+	+	+	+	+	+	+	+	+	+	+	+	+	+	+	+	+	+	+	+
ERR3580820	A	Germany		Environment		2011	10	-	-	+	+	+	+	+	+	+	+	+	+	-	-	-	-	-	-	-	-	-	-	+	+	+	+	+	+	+	+	+	+	+	+	+	+	+	+	+	+	+	+
ERR3580900	B	Germany		Environment		2009	10	-	-	+	+	+	+	+	+	+	+	+	+	-	-	-	-	-	-	-	-	-	-	+	-	-	+	+	+	+	+	+	+	+	+	+	+	+	+	+	+	+	+
ERR3581013	A	Germany		Environment		2016	10	-	-	+	+	+	+	+	+	+	+	+	+	-	-	-	-	-	-	-	-	-	-	+	+	+	+	+	+	+	+	+	+	+	+	+	+	+	+	+	+	+	+
ERR3581378	A	Germany		Environment		2015	10	-	-	+	+	+	+	+	+	+	+	+	+	-	-	-	-	-	-	-	-	-	-	+	+	+	+	+	+	+	+	+	+	+	+	+	+	+	+	+	+	+	+
ERR3581504	A	Germany		Environment		2008	10	-	-	+	+	+	+	+	+	+	+	+	+	-	-	-	-	-	-	-	-	-	-	+	+	-	+	+	+	+	+	+	+	+	+	+	+	+	+	+	+	+	+
ERR3581572	A	Germany		Environment		2013	10	-	-	+	+	+	+	+	+	+	+	+	+	-	-	-	-	-	-	-	-	-	-	+	+	-	+	+	+	+	+	+	+	+	+	+	+	+	+	+	+	+	+
ERR3581945	B	Germany		Environment		2007	10	-	-	+	+	+	+	+	+	+	+	+	+	-	-	-	-	-	-	-	-	-	-	+	-	-	+	+	+	+	+	+	+	+	+	+	+	+	+	+	+	+	+
ERR2752191	B	Ireland	Human			2018	10	-	-	+	+	+	+	+	+	+	+	+	+	-	-	-	-	-	-	-	-	-	-	+	+	+	+	+	+	+	+	+	+	+	+	+	+	+	+	+	+	+	+
ERR1010029	A	NA		Environment		NA	10	-	-	+	+	+	+	+	+	+	+	+	+	-	-	-	-	-	-	-	-	-	-	+	+	+	+	+	+	+	+	+	+	+	+	+	+	+	+	+	+	+	+
ERR1010037	A	NA		Environment		NA	10	-	-	+	+	+	+	+	+	+	+	+	+	-	-	-	-	-	-	-	-	-	-	+	+	+	+	+	+	+	+	+	+	+	+	+	+	+	+	+	+	+	+
ERR1010056	A	NA		Environment		NA	10	-	-	+	+	+	+	+	+	+	+	+	+	-	-	-	-	-	-	-	-	-	-	+	+	+	+	+	+	+	+	+	+	+	+	+	+	+	+	+	+	+	+
ERR1010062	A	NA		Environment		NA	10	-	-	+	+	+	+	+	+	+	+	+	+	-	-	-	-	-	-	-	-	-	-	+	+	+	+	+	+	+	+	+	+	+	+	+	+	+	+	+	+	+	+
ERR1010078	A	NA		Environment		NA	10	-	-	+	+	+	+	+	+	+	+	+	+	-	-	-	-	-	-	-	-	-	-	+	+	+	+	+	+	+	+	+	+	+	+	+	+	+	+	+	+	+	+
ERR1010083	A	NA		Environment		NA	10	-	-	+	+	+	+	+	+	+	+	+	+	-	-	-	-	-	-	-	-	-	-	+	+	+	+	+	+	+	+	+	+	+	+	+	+	+	+	+	+	+	+
ERR1010109	A	NA		Environment		NA	10	-	-	+	+	+	+	+	+	+	+	+	+	-	-	-	-	-	-	-	-	-	-	+	+	+	+	+	+	+	+	+	+	+	+	+	+	+	+	+	+	+	+
ERR2814684	A	NA		Environment		NA	10	-	-	+	+	+	+	+	+	+	+	+	+	-	-	-	-	-	-	-	-	-	-	+	+	-	+	+	+	+	+	+	+	+	+	+	+	+	+	+	+	+	+
ERR2814697	B	NA		Environment		NA	10	-	-	+	+	+	+	+	+	+	+	+	+	-	-	-	-	-	-	-	-	-	-	+	-	-	+	+	+	+	+	+	+	+	+	+	+	+	+	+	+	+	+
ERR2814844	B	NA		Environment		NA	10	-	-	+	+	+	+	+	+	+	+	+	+	-	-	-	-	-	-	-	-	-	-	+	-	-	+	+	+	+	+	+	+	+	+	+	+	+	+	+	+	+	+
ERR2825929	B	NA		Environment		NA	10	-	-	+	+	+	+	+	+	+	+	+	+	-	-	-	-	-	-	-	-	-	-	+	-	-	+	+	+	+	+	+	+	+	+	+	+	+	+	+	+	+	+
ERR984730	A	NA		Environment		NA	10	-	-	+	+	+	+	+	+	+	+	+	+	-	-	-	-	-	-	-	-	-	-	+	+	+	+	+	+	+	+	+	+	+	+	+	+	+	+	+	+	+	+
ERR984733	A	NA		Environment		NA	10	-	-	+	+	+	+	+	+	+	+	+	+	-	-	-	-	-	-	-	-	-	-	+	+	+	+	+	+	+	+	+	+	+	+	+	+	+	+	+	+	+	+
ERR984811	A	NA		Environment		NA	10	-	-	+	+	+	+	+	+	+	+	+	+	-	-	-	-	-	-	-	-	-	-	+	+	-	+	+	+	+	+	+	+	+	+	+	+	+	+	+	+	+	+
ERR984943	A	NA		Environment		NA	10	-	-	+	+	+	+	+	+	+	+	+	+	-	-	-	-	-	-	-	-	-	-	+	-	-	+	+	+	+	+	+	+	+	+	+	+	+	+	+	+	+	+
ERR1010030	A	NA		Environment		NA	10	-	-	+	+	+	+	+	+	+	+	+	+	-	-	-	-	-	-	-	-	-	-	+	+	+	+	+	+	+	+	+	+	+	+	+	+	+	+	+	+	+	+
ERR984883	A	NA		Environment		NA	10	-	-	+	+	+	+	+	+	+	+	+	+	-	-	-	-	-	-	-	-	-	-	+	+	+	+	+	+	+	+	+	+	+	+	+	+	+	+	+	+	+	+
CFSAN064273	A	Nigeria		Environment		2012	10	-	-	+	+	+	+	+	+	+	+	+	+	-	-	-	-	-	-	-	-	-	-	+	+	+	+	+	+	+	+	+	+	+	+	+	+	+	+	+	+	+	+
53997	B	UK		Human		2014	10	-	-	+	+	+	+	+	+	+	+	+	+	-	-	-	-	-	-	-	-	-	-	+	+	+	+	+	+	+	+	+	+	+	+	+	+	+	+	+	+	+	+
58590	B	UK		Human		NA	10	-	-	+	+	+	+	+	+	+	+	+	+	-	-	-	-	-	-	-	-	-	-	+	+	+	+	+	+	+	+	+	+	+	+	+	+	+	+	+	+	+	+
61912	A	UK		Human		2014	10	-	-	+	+	+	+	+	+	+	+	+	+	-	-	-	-	-	-	-	-	-	-	+	+	+	+	+	+	+	+	+	+	+	+	+	+	+	+	+	+	+	+
83707	A	UK		Human		2015	10	-	-	-	+	+	+	+	+	+	+	+	+	-	-	-	-	-	-	-	-	-	-	+	+	-	+	+	+	+	+	+	+	+	+	+	+	+	+	+	+	+	+
197029	B	UK		Environment		2015	10	-	-	+	+	+	+	+	+	+	+	+	+	-	-	-	-	-	-	-	-	-	-	+	+	+	+	+	+	+	+	+	+	+	+	+	+	+	+	+	+	+	+
200643	A	UK		Human		2015	10	-	-	+	+	+	+	+	+	+	+	+	+	-	-	-	-	-	-	-	-	-	-	+	+	+	+	+	+	+	+	+	+	+	+	+	+	+	+	+	+	+	+
208760	B	UK		Human		2016	10	-	-	+	+	+	+	+	+	+	+	+	+	-	-	-	-	-	-	-	-	-	-	+	+	-	+	+	+	+	+	+	+	+	+	+	+	+	+	+	+	+	+
238452	B	UK		Human		2016	10	-	-	+	+	+	+	+	+	+	+	+	+	-	-	-	-	-	-	-	-	-	-	+	+	+	+	+	+	+	+	+	+	+	+	+	+	+	+	+	+	+	+
243892	B	UK		Human		2016	10	-	-	+	+	+	+	+	+	+	+	+	+	-	-	-	-	-	-	-	-	-	-	+	+	+	+	+	+	+	+	+	+	+	+	+	+	+	+	+	+	+	+
339515	A	UK		Human		2017	10	-	-	+	+	+	+	+	+	+	+	+	+	-	-	-	-	-	-	-	-	-	-	+	+	+	+	+	+	+	+	+	+	+	+	+	+	+	+	+	+	+	+
345721	B	UK		Human		2017	10	-	-	+	+	+	+	+	+	+	+	+	+	-	-	-	-	-	-	-	-	-	-	+	+	+	+	+	+	+	+	+	+	+	+	+	+	+	+	+	+	+	+
420487	B	UK		Human		2017	10	-	-	+	+	+	+	+	+	+	+	+	+	-	-	-	-	-	-	-	-	-	-	+	+	+	+	+	+	+	+	+	+	+	+	+	+	+	+	+	+	+	+
492505	B	UK		Environment		2018	10	-	-	+	+	+	+	+	+	+	+	+	+	-	-	-	-	-	-	-	-	-	-	+	+	+	+	+	+	+	+	+	+	+	+	+	+	+	+	+	+	+	+
500387	A	UK		Human		2018	10	-	-	+	+	+	+	+	+	+	+	+	+	-	-	-	-	-	-	-	-	-	-	+	-	-	+	+	+	+	+	+	+	+	+	+	+	+	+	+	+	+	+
612644	B	UK		Human		2018	10	-	-	+	+	+	+	+	+	+	+	+	+	-	-	-	-	-	-	-	-	-	-	+	+	+	+	+	+	+	+	+	+	+	+	+	+	+	+	+	+	+	+
639716	A	UK		Environment		2018	10	-	-	+	+	+	+	+	+	+	+	+	+	-	-	-	-	-	-	-	-	-	-	+	+	+	+	+	+	+	+	+	+	+	+	+	+	+	+	+	+	+	+
708217	B	UK		Environment		2019	10	-	-	+	+	+	+	+	+	+	+	+	+	-	-	-	-	-	-	-	-	-	-	+	+	+	+	+	+	+	+	+	+	+	+	+	+	+	+	+	+	+	+
708219	B	UK		Environment		2019	10	-	-	+	+	+	+	+	+	+	+	+	+	-	-	-	-	-	-	-	-	-	-	+	+	+	+	+	+	+	+	+	+	+	+	+	+	+	+	+	+	+	+
728359	B	UK		Human		2019	10	-	-	+	+	+	+	+	+	+	+	+	+	-	-	-	-	-	-	-	-	-	-	+	+	+	+	+	+	+	+	+	+	+	+	+	+	+	+	+	+	+	+
890498	B	UK		Environment		2019	10	-	-	+	+	+	+	+	+	+	+	+	+	-	-	-	-	-	-	-	-	-	-	+	+	+	+	+	+	+	+	+	+	+	+	+	+	+	+	+	+	+	+
955000	A	UK		Human		2020	10	-	-	+	+	+	+	+	+	+	+	+	+	-	-	-	-	-	-	-	-	-	-	+	+	+	+	+	+	+	+	+	+	+	+	+	+	+	+	+	+	+	+
1001204	B	UK		Human		2020	10	-	-	+	+	+	+	+	+	+	+	+	+	-	-	-	-	-	-	-	-	-	-	+	+	+	+	+	+	+	+	+	+	+	+	+	+	+	+	+	+	+	+
H124440644	B	UK		Human		2012	10	-	-	+	+	+	+	+	+	+	+	+	+	-	-	-	-	-	-	-	-	-	-	+	+	+	+	+	+	+	+	+	+	+	+	+	+	+	+	+	+	+	+
942261	A	UK		Human		2020	10	-	-	+	+	+	+	+	+	+	+	+	+	-	-	-	-	-	-	-	-	-	-	+	+	+	+	+	+	+	+	+	+	+	+	+	+	+	+	+	+	+	+
FSIS1701019	A	USA		Environment		2017	10	-	-	+	+	+	+	+	+	+	+	+	+	-	-	-	-	-	-	-	-	-	-	+	+	+	+	+	+	+	+	+	+	+	+	+	+	+	+	+	+	+	+
FSIS1702108	A	USA		Environment		2017	10	-	-	+	+	+	+	+	+	+	+	+	+	-	-	-	-	-	-	-	-	-	-	+	+	+	+	+	+	+	+	+	+	+	+	+	+	+	+	+	+	+	+
E2016015302	A	USA		Environment		2016	10	-	-	+	+	+	+	+	+	+	+	+	+	-	-	-	-	-	-	-	-	-	-	+	+	+	+	+	+	+	+	+	+	+	+	+	+	+	+	+	+	+	+
FDA858773-2	A	USA		Environment		2015	10	-	-	+	+	+	+	+	+	+	+	+	+	-	-	-	-	-	-	-	-	-	-	+	+	+	+	+	+	+	+	+	+	+	+	+	+	+	+	+	+	+	+
FSIS1702160	C	USA		Environment		2017	4030	-	-	+	+	+	+	+	+	+	+	+	+	-	-	-	-	-	-	-	-	-	-	+	+	+	+	+	+	+	+	+	+	+	+	+	+	-	-	+	+	+	-
OSF013268	A	USA		Environment		2007	10	-	-	+	+	+	+	+	+	+	+	+	+	-	-	-	-	-	-	-	-	-	-	+	+	+	+	+	+	+	+	+	+	+	+	+	+	+	+	+	+	+	+
OSF013269	A	USA		Environment		2007	-	-	-	+	+	+	+	+	+	+	+	+	+	-	-	-	-	-	-	-	-	-	-	+	+	+	+	+	+	+	+	+	+	+	+	+	+	+	+	+	+	+	+
OSF013325	A	USA		Environment		2007	10	-	-	+	+	+	+	+	+	+	+	+	+	-	-	-	-	-	-	-	-	-	-	+	+	+	+	+	+	+	+	+	+	+	+	+	+	+	+	+	+	+	+
OSF013378	A	USA		Environment		2007	2829	-	-	+	+	+	+	+	+	+	+	+	+	-	-	-	-	-	-	-	-	-	-	+	+	+	+	+	+	+	+	+	+	+	+	+	+	+	+	+	+	+	+
OSF018531	A	USA		Environment		2007	10	-	-	+	+	+	+	+	+	+	+	+	+	-	-	-	-	-	-	-	-	-	-	+	+	+	+	+	+	+	+	+	+	+	+	+	+	+	+	+	+	+	+
PNUSAS002619	A	USA		Human		2016	10	-	-	+	+	+	+	+	+	+	+	+	+	-	-	-	-	-	-	-	-	-	-	+	+	+	+	+	+	+	+	+	+	+	+	+	+	+	+	+	+	+	+
SD-14282	A	USA		Human		2014	10	-	-	+	+	+	+	+	+	+	+	+	+	-	-	-	-	-	-	-	-	-	-	+	+	+	+	+	+	+	+	+	+	+	+	+	+	+	+	+	+	+	+
SGSC-2469	A	USA		Bos-taurus		1986	-	-	-	+	+	+	+	+	+	+	+	+	+	-	-	-	-	-	-	-	-	-	-	+	+	+	+	+	+	+	+	+	+	+	+	+	+	+	+	+	+	+	+
WAPHL-SAL-A00036	A	USA		Environment		2003	10	-	-	+	+	+	+	+	+	+	+	+	+	-	-	-	-	-	-	-	-	-	-	+	+	+	+	+	+	+	+	+	+	+	+	+	+	+	+	+	+	+	+
WAPHL-SAL-A00066	A	USA		Environment		2006	10	-	-	+	+	+	+	+	+	+	+	+	+	-	-	-	-	-	-	-	-	-	-	+	+	+	+	+	+	+	+	+	+	+	+	+	+	+	+	+	+	+	+
[truncated: 203 more columns]
