# Supplementary material for: Whole genome sequencing analyses revealed that Salmonella enterica serovar Dublin strains from Brazil belonged to two predominant clades
Source: Sci Rep. 2022 Jun 22;12:10555. doi: 10.1038/s41598-022-14492-4 (PMC9217926; doi:10.1038/s41598-022-14492-4)
Supplement: Supplementary file 2 — Supplementary Information 2. [file 41598_2022_14492_MOESM2_ESM.xlsx]

## Sheet: Table S2
Table S2 - Metadata and plasmid replicons for the 199 Salmonella enterica serovar Dublin strains in this study.
Strain	Clade	Country	Brazilian State	Source	Material	Year of Isolation	MLST - 7 genes	IncFIB(AP001918)	IncFIB(S)	IncFIC(FII)	IncFII	IncFII (29)	IncFII (pCoo)	IncFII(pRSB107)	IncFII(S)	IncX1	IncX4	IncI1-I(Alpha)	IncC	IncN	IncQ1	IncHI2	IncHI2A	Col440I	Col156	ColpVC	Col(pHAD28)
SD5318-CFSAN060506	A	Brazil	RJ	Human	Blood	2004	10	-	-	-	-	-	-	-	-	+	-	-	-	-	-	-	-	-	-	-	-
SD5319-CFSAN060507	A	Brazil	RJ	Human	Blood	2004	10	-	-	-	-	-	-	-	+	+	-	-	-	-	-	-	-	-	-	-	-
SD5320-CFSAN060508	A	Brazil	RJ	Human	Blood	2004	10	-	-	-	-	-	-	-	+	+	-	-	-	-	-	-	-	-	-	-	-
SD5321-CFSAN060509	A	Brazil	RJ	Human	Human	2004	10	+	-	-	-	-	-	-	+	+	-	-	-	-	-	-	-	-	-	-	-
SD4891-CFSAN060419	C	Brazil	SP	Human	Cerebrospinal fluid	1983	4030	-	-	-	-	-	-	-	+	+	-	-	-	-	-	-	-	-	-	-	-
SD1351-CFSAN060420	A	Brazil	SP	Human	Blood	1984	3734	-	-	-	-	-	-	-	+	+	-	-	-	-	-	-	-	-	-	-	-
SD1391-CFSAN060421	A	Brazil	SP	Human	Blood	1984	3734	-	-	-	-	-	-	-	+	+	-	-	-	-	-	-	-	-	-	-	-
SD1847-CFSAN060422	C	Brazil	SP	Human	Blood	1984	4030	-	-	-	+	-	-	-	+	+	-	-	-	-	-	-	-	-	-	-	-
SD288-CFSAN060423	C	Brazil	SP	Human	Feces	1985	10	-	-	-	-	-	-	-	+	+	-	-	-	-	-	-	-	-	-	-	-
SD290-CFSAN060424	A	Brazil	SP	Human	Blood	1985	3734	-	-	-	-	-	-	-	+	+	-	-	-	-	-	-	-	-	-	-	-
SD1164-CFSAN060429	C	Brazil	SP	Human	Blood	1987	10	-	-	-	-	-	-	-	+	+	-	-	-	-	-	-	-	-	-	-	-
SD21-CFSAN060425	A	Brazil	SP	Human	Blood	1987	3734	-	-	-	-	-	-	-	+	+	-	-	-	-	-	-	-	-	-	-	-
SD312-CFSAN060426	C	Brazil	SP	Human	Gallbladder	1987	10	-	-	-	-	-	-	-	+	+	-	-	-	-	-	-	-	-	-	-	-
SD762-CFSAN060427	A	Brazil	SP	Human	Blood	1987	3734	-	-	-	-	-	-	-	-	+	-	-	-	-	-	-	-	-	-	-	-
SD775-CFSAN060428	A	Brazil	SP	Human	Cerebrospinal fluid	1987	3734	-	-	-	-	-	-	-	+	+	-	-	-	-	-	-	-	+	+	+	+
SD379-CFSAN060434	C	Brazil	SP	Human	Feces	1989	10	-	-	-	-	-	-	-	+	+	-	-	-	-	-	-	-	-	-	-	-
SD107-CFSAN060435	C	Brazil	SP	Human	Blood	1990	10	-	-	-	-	-	-	-	+	+	-	-	-	+	-	-	-	-	-	-	-
SD484-CFSAN060440	C	Brazil	SP	Human	Blood	1990	10	-	-	-	-	-	-	-	+	+	-	-	-	-	-	-	-	-	-	-	-
SD517-CFSAN060441	C	Brazil	SP	Human	Blood	1990	10	-	-	-	-	-	-	-	+	+	-	-	-	-	-	-	-	-	-	-	-
SD530-CFSAN060442	C	Brazil	SP	Human	Blood	1990	10	-	-	-	-	-	-	-	+	+	-	-	-	+	-	-	-	-	-	-	-
SD534-CFSAN060446	A	Brazil	SP	Human	Liver	1991	3734	-	-	-	-	-	-	-	+	+	-	-	-	-	-	-	-	-	-	-	-
SD535-CFSAN060447	A	Brazil	SP	Human	Blood	1991	3734	-	-	-	-	-	-	-	+	+	-	-	-	-	-	-	-	-	-	-	-
SD741-CFSAN060449	C	Brazil	SP	Human	Blood	1991	10	-	-	-	-	-	-	-	+	+	-	-	-	-	-	-	-	-	-	-	-
SD749-CFSAN060450	C	Brazil	SP	Human	Ascitic fluid	1991	4030	-	-	-	-	-	-	-	+	+	-	-	-	-	-	-	-	-	-	-	-
SD750-CFSAN060451	C	Brazil	SP	Human	Blood	1991	4100	-	-	-	+	-	-	-	+	+	-	-	-	-	-	-	-	-	-	-	-
SD87-CFSAN060443	A	Brazil	SP	Human	Feces	1991	3734	-	-	-	-	-	-	-	-	+	-	-	-	-	-	-	-	-	-	-	-
SD90-CFSAN060444	A	Brazil	SP	Human	Blood	1991	3734	-	-	-	-	-	-	-	-	+	-	-	-	-	-	-	-	-	-	-	-
SD99-CFSAN060445	C	Brazil	SP	Human	Urine	1991	4100	-	-	-	-	-	-	-	-	+	-	-	-	+	-	-	-	-	-	-	-
SD721-CFSAN060454	A	Brazil	SP	Human	Feces	1992	3734	-	-	-	-	-	-	-	+	+	-	-	-	-	-	-	-	-	-	-	-
SD722-CFSAN060455	A	Brazil	SP	Human	Blood	1992	3734	-	-	-	-	-	-	-	+	+	-	-	-	-	-	-	-	-	-	-	-
SD731-CFSAN060456	C	Brazil	SP	Human	Blood	1992	10	-	-	-	-	-	-	-	+	+	-	-	-	-	-	-	-	-	-	-	-
SD747-CFSAN060457	A	Brazil	SP	Human	Secretion	1992	3734	-	-	-	-	-	-	-	-	+	-	-	-	-	-	-	-	+	-	-	-
SD1019-CFSAN060458	C	Brazil	SP	Human	Urine	1993	4030	-	-	-	-	-	-	-	+	+	-	-	-	-	-	-	-	-	-	-	-
SD1032-CFSAN060459	A	Brazil	SP	Human	Blood	1993	3734	-	-	-	-	-	-	-	+	+	-	-	-	-	-	-	-	-	-	-	-
SD7362-CFSAN060460	C	Brazil	SP	Human	Cerebrospinal fluid	1993	10	-	-	-	+	-	-	-	-	+	-	-	-	-	-	-	-	-	-	-	-
SD1030-CFSAN060461	C	Brazil	SP	Human	Blood	1994	10	-	-	-	-	-	-	-	+	+	-	-	-	-	-	-	-	-	-	-	-
SD1048-CFSAN060462	A	Brazil	SP	Human	Blood	1994	3734	-	-	-	-	-	-	-	+	+	-	-	-	-	-	-	-	-	-	-	-
SD1053-CFSAN060463	C	Brazil	SP	Human	Blood	1994	10	-	-	-	-	-	-	-	+	+	-	-	-	-	-	-	-	-	-	-	-
SD607-CFSAN060464	C	Brazil	SP	Human	Sputum	1995	10	-	-	-	+	-	-	-	+	+	-	-	-	-	-	-	-	-	-	-	-
SD137-96-CFSAN060466	A	Brazil	RJ	Animal	Bovine feces	1996	10	-	-	-	-	-	-	-	+	+	-	-	-	-	-	-	-	-	-	-	-
SD2411-CFSAN060467	C	Brazil	RJ	Animal	Bovine	1997	10	-	-	-	-	-	-	-	+	+	-	-	-	-	-	-	-	-	-	-	-
SD2413-CFSAN060468	C	Brazil	RJ	Animal	Bovine	1997	10	-	-	-	-	-	-	-	+	+	-	-	-	-	-	-	-	-	-	-	-
SD2414-CFSAN060469	A	Brazil	RJ	Animal	Bovine	1997	10	-	-	-	-	-	-	-	+	+	-	-	-	-	-	-	-	-	-	-	-
SD2415-CFSAN060470	A	Brazil	RJ	Animal	Bovine feces	1997	10	-	-	-	-	-	-	-	+	+	-	-	-	-	-	-	-	-	-	-	-
SD2416-CFSAN060471	A	Brazil	RJ	Animal	Bovine	1997	3734	-	-	-	-	-	-	-	+	+	-	-	-	-	-	-	-	-	-	-	-
SD2417-CFSAN060472	A	Brazil	RJ	Animal	Bovine	1997	3734	-	-	-	-	-	-	-	+	+	-	-	-	-	-	-	-	-	-	-	-
SD2418-CFSAN060473	A	Brazil	RJ	Animal	Bovine	1997	3734	-	-	-	-	-	-	-	+	+	-	-	-	-	-	-	-	-	-	-	-
SD2419-CFSAN060474	A	Brazil	RJ	Animal	Bovine	1997	3734	-	-	-	-	-	-	-	+	+	-	-	-	-	-	-	-	-	-	-	-
SD2420-CFSAN060475	A	Brazil	RJ	Animal	Bovine	1997	3734	-	-	-	-	-	-	-	+	+	-	-	-	-	-	-	-	-	-	-	-
SD8207-CFSAN060476	C	Brazil	SP	Human	Feces	1997	10	-	-	-	+	-	-	-	+	+	-	-	-	-	-	-	-	+	-	-	-
SD2554-CFSAN060488	A	Brazil	RJ	Animal	Bovine	1998	3734	-	-	-	-	-	-	-	+	+	-	-	-	-	-	-	-	-	-	-	-
SD2566-CFSAN060489	A	Brazil	MG	Animal	Bovine feces	1998	3734	-	-	-	-	-	-	-	+	+	-	-	-	-	-	-	-	-	-	-	-
SD519-CFSAN060477	C	Brazil	SP	Human	Blood	1998	10	-	-	-	-	-	-	-	+	+	-	-	-	+	-	-	-	-	-	-	-
SD5564-CFSAN060491	C	Brazil	RJ	Animal	Bovine liver	1998	4030	-	-	-	+	-	-	-	-	+	-	-	-	-	-	-	-	-	-	-	-
SD557-98-CFSAN060479	C	Brazil	SP	Human	Blood	1998	10	-	-	-	+	-	-	-	+	+	-	-	-	-	-	-	-	-	-	-	-
SD558-CFSAN060480	C	Brazil	SP	Human	Blood	1998	4101	-	-	-	+	-	-	-	+	+	-	-	-	-	-	-	-	-	-	-	-
SD559-CFSAN060481	A	Brazil	SP	Human	Blood	1998	10	+	-	-	+	-	-	+	+	+	-	-	-	-	-	-	-	-	-	-	-
SD571-CFSAN060482	C	Brazil	SP	Human	Blood	1998	10	-	-	-	+	-	-	-	+	+	-	-	-	-	-	-	-	-	-	-	-
SD595-98-CFSAN060483	C	Brazil	SP	Human	Blood	1998	4030	-	-	-	-	-	-	-	+	+	-	-	-	-	-	-	-	-	-	-	-
SD600-CFSAN060484	A	Brazil	SP	Human	Blood	1998	3734	-	-	-	-	-	-	-	+	+	-	-	-	-	-	-	-	-	-	-	-
SD883-CFSAN060485	A	Brazil	RJ	Animal	Mouse brain	1998	3734	-	-	-	-	-	-	-	-	+	-	-	-	-	-	-	-	-	-	-	-
SD884-CFSAN060486	A	Brazil	RJ	Animal	Mouse brain	1998	3734	-	-	-	-	-	-	-	-	+	-	-	-	-	-	-	-	-	-	-	-
SD885-CFSAN060487	A	Brazil	RJ	Animal	Bovine brain	1998	3734	-	-	-	-	-	-	-	-	+	-	-	-	-	-	-	-	-	-	-	-
SD1338-CFSAN060494	C	Brazil	DF	Human	Human	1999	10	-	-	-	-	-	-	-	+	+	-	-	-	-	-	-	-	-	-	-	-
SD1653-CFSAN060495	A	Brazil	RS	Animal	Bovine	1999	10	-	-	-	-	-	-	-	+	+	-	-	-	-	-	-	-	-	-	-	-
SD1654-CFSAN060496	A	Brazil	RS	Animal	Bovine	1999	10	-	-	-	-	-	-	-	+	+	-	-	-	-	-	-	-	-	-	-	-
SD2439-CFSAN060497	C	Brazil	DF	Human	Human	1999	10	-	-	-	-	-	-	-	+	+	-	-	-	-	-	-	-	-	-	-	-
SD760-CFSAN060492	A	Brazil	CE	Human	Human	1999	10	-	-	-	-	-	-	-	+	+	-	-	-	-	-	-	-	-	-	-	-
SD761-CFSAN060493	A	Brazil	CE	Human	Human	1999	10	-	-	-	-	-	-	-	+	+	-	-	-	-	-	-	-	-	-	-	-
SD3099-CFSAN060498	C	Brazil	RJ	Animal	Bovine feces	2003	4030	-	-	-	-	-	-	-	+	+	-	-	-	+	-	-	-	-	-	-	-
SD3100-CFSAN060499	C	Brazil	RJ	Animal	Bovine rectum swab	2003	4030	-	-	-	-	-	-	-	+	+	-	-	-	+	-	-	-	-	-	-	-
SD3101-CFSAN060500	C	Brazil	RJ	Animal	Bovine brain	2003	10	-	-	-	+	-	-	-	+	+	-	-	-	-	-	-	-	-	-	-	-
SD5812-CFSAN060501	C	Brazil	MG	Animal	Bovine	2003	10	-	-	-	-	-	-	-	+	+	-	-	-	-	-	-	-	-	-	-	-
SD6185-CFSAN060502	C	Brazil	GO	Animal	Boar lung	2003	10	-	-	-	+	-	-	-	-	+	-	-	-	-	-	-	-	-	-	-	-
SD8543-CFSAN060503	C	Brazil	SP	Human	Blood	2003	10	-	-	-	+	-	-	-	-	-	-	-	-	-	-	-	-	-	-	-	-
SD8923-CFSAN060504	A	Brazil	GO	Human	Blood	2003	3734	+	-	-	-	-	-	+	-	+	-	-	-	-	-	-	-	-	-	-	-
SD8924-CFSAN060505	C	Brazil	GO	Human	Blood	2004	10	-	-	-	-	-	-	-	+	+	-	-	-	-	-	-	-	-	-	-	-
SD14847-CFSAN060515	A	Brazil	RS	Animal	Bovine	2005	10	-	-	-	+	-	-	-	-	+	-	-	-	-	-	-	-	-	-	-	-
SD3639-CFSAN060512	C	Brazil	DF	Human	Hip secretion	2005	4098	-	-	-	-	-	-	-	+	+	-	-	-	-	-	-	-	-	-	-	-
SD3640-CFSAN060513	C	Brazil	DF	Human	Blood	2005	4030	-	-	-	-	-	-	-	+	+	-	-	-	-	-	-	-	-	-	-	-
SD4271-CFSAN060514	C	Brazil	RJ	Human	Peripheral blood	2005	10	-	-	-	+	-	-	-	-	+	-	-	-	-	-	-	-	-	-	-	-
SD903-CFSAN060510	C	Brazil	RJ	Human	Human	2005	10	-	-	-	-	-	-	-	-	+	-	-	-	+	-	-	-	-	-	-	-
SD12612-CFSAN060516	C	Brazil	RJ	Human	Urine	2007	4097	-	-	-	+	-	-	-	-	+	-	-	-	-	-	-	-	-	-	-	-
SD8731-CFSAN060517	C	Brazil	SP	Human	Blood	2010	10	-	-	-	+	-	-	-	-	+	-	-	-	-	-	-	-	-	-	-	-
SD1310-CFSAN060520	C	Brazil	MG	Human	Blood	2013	10	-	-	-	+	-	-	-	+	+	-	-	-	-	-	-	-	-	-	-	-
SD1859-CFSAN060521	C	Brazil	ES	Human	Blood	2013	10	-	-	-	+	-	-	-	-	-	-	-	-	-	-	-	-	-	-	-	-
SD1860-CFSAN060522	C	Brazil	ES	Human	Blood	2013	10	-	-	-	+	-	-	-	+	+	-	-	-	-	-	-	-	-	-	-	-
SD1883-CFSAN060523	C	Brazil	GO	Human	Blood	2013	10	+	-	-	-	-	-	-	+	+	-	-	-	-	-	-	-	-	-	-	-
SD2839-CFSAN060524	A	Brazil	RJ	Human	Blood	2013	3734	-	-	-	-	-	-	-	+	+	-	-	-	-	-	-	-	-	-	-	-
SD3722-CFSAN060528	C	Brazil	ES	Human	Blood	2014	10	-	-	-	+	-	-	-	+	+	-	-	-	-	-	-	-	-	-	-	-
SD1548-CFSAN060532	C	Brazil	RJ	Human	Blood	2015	10	-	-	-	-	-	-	-	+	+	-	-	-	-	-	-	-	-	-	-	-
SD40-CFSAN060529	A	Brazil	RS	Animal	Bovine spinal cord	2015	10	-	-	-	+	-	-	-	+	+	-	-	-	-	-	-	-	-	-	-	-
SD647-CFSAN060530	C	Brazil	BA	Animal	Bovine	2015	10	+	-	-	-	-	-	-	+	+	-	-	-	-	-	-	-	-	-	-	-
SD648-CFSAN060531	C	Brazil	BA	Animal	Bovine	2015	10	+	-	-	-	-	-	-	+	+	-	-	-	-	-	-	-	-	-	-	-
SD155-CFSAN060432	C	Brazil	SP	Human	Blood	1988	4232	-	-	-	-	-	-	-	+	+	-	-	-	-	-	-	-	-	-	-	-
SD576-CFSAN060433	C	Brazil	SP	Human	Blood	1988	10	-	-	-	-	-	-	-	+	+	-	-	-	-	-	-	-	-	-	-	-
SD67-CFSAN060430	C	Brazil	SP	Human	Secretion	1988	10	-	-	-	-	-	-	-	+	+	-	-	-	-	-	-	-	-	-	-	-
SD81-CFSAN060431	C	Brazil	SP	Human	Blood	1988	10	-	-	-	-	-	-	-	+	+	-	-	-	-	-	-	-	-	-	-	-
SD114-CFSAN060436	C	Brazil	SP	Human	Cerebrospinal fluid	1990	10	-	-	-	-	-	-	-	+	+	-	-	-	-	-	-	-	-	-	-	-
SD115-CFSAN060437	C	Brazil	SP	Human	Blood	1990	4574	-	-	-	-	-	-	-	+	+	-	-	-	-	-	-	-	-	-	-	-
SD136-CFSAN060438	C	Brazil	SP	Human	Cerebrospinal fluid	1990	10	-	-	-	-	-	-	-	+	+	-	-	-	-	-	-	-	-	-	-	-
SD137-90-CFSAN060439	C	Brazil	SP	Human	Blood	1990	10	-	-	-	-	-	-	-	+	+	-	-	-	-	-	-	-	-	-	-	-
SD383-CFSAN060452	C	Brazil	SP	Human	Blood	1992	10	-	-	-	-	-	-	-	+	+	-	-	-	-	-	-	-	-	-	-	-
SD595-92-CFSAN060453	C	Brazil	SP	Animal	Suine	1992	10	-	-	-	-	-	-	-	+	+	-	-	-	-	-	-	-	-	-	-	-
SD625-CFSAN060465	C	Brazil	SP	Human	Blood	1995	10	-	-	-	-	-	-	-	+	+	-	-	-	-	-	-	-	-	-	-	-
SD536-CFSAN060478	C	Brazil	SP	Human	Blood	1998	10	-	-	-	-	-	-	-	+	+	-	-	-	-	-	-	-	-	-	-	-
SD3638-CFSAN060511	C	Brazil	DF	Human	Blood	2005	10	-	-	-	+	-	-	-	-	+	-	-	-	-	-	-	-	-	-	-	-
SD1240-CFSAN060518	C	Brazil	MG	Animal	Bovine	2013	10	-	-	-	-	-	-	-	+	+	-	-	-	-	-	-	-	-	-	-	-
SD1241-CFSAN060519	C	Brazil	MG	Animal	Bovine	2013	10	-	-	-	-	-	-	-	+	+	-	-	-	-	-	-	-	-	-	-	-
SD3178-CFSAN060526	C	Brazil	MS	Human	Puncture liquid	2014	10	-	-	-	-	-	-	-	+	+	-	-	-	-	-	-	-	-	-	-	-
SD3179-CFSAN060527	C	Brazil	MS	Human	Puncture liquid	2014	10	-	-	-	-	-	-	-	+	+	-	-	-	-	-	-	-	-	-	-	-
SD2093-CFSAN060533	C	Brazil	DF	Human	Urine	2016	10	-	-	-	-	-	-	-	+	+	-	-	-	+	-	-	-	-	-	-	-
SRR12799503	A	Canada		Human		2008	10	-	-	-	-	-	-	-	+	+	-	-	-	-	-	-	-	-	-	-	-
SRR12799584	A	Canada		Human		2012	10	-	-	-	-	-	-	-	+	+	-	-	-	-	-	-	-	-	-	-	-
SRR12799589	A	Canada		Human		2013	10	-	-	-	-	-	-	-	+	+	-	-	-	-	-	-	-	-	-	-	-
SRR12799386	A	Canada		Human		2013	10	-	-	-	-	-	-	-	+	+	-	-	-	-	-	-	-	-	-	-	-
SRR12799516	A	Canada		Bos-taurus		2009	10	-	-	-	-	-	-	-	+	+	-	-	-	-	-	-	-	-	-	-	-
SRR12799576	A	Canada		Human		2011	10	-	-	-	-	-	-	-	+	+	-	-	-	-	-	-	-	-	-	-	-
SRR12799580	A	Canada		Human		2012	10	-	-	-	-	-	-	-	+	+	-	-	-	-	+	-	-	-	-	-	-
SRR12799585	A	Canada		Human		2013	10	-	-	-	-	-	-	-	+	+	-	-	-	-	-	-	-	-	-	-	-
SRR12799587	A	Canada		Human		2011	10	-	-	-	-	-	-	-	+	+	-	-	-	-	-	-	-	-	-	-	-
ERR3491229	A	Denmark		Bos-taurus		2007	10	+	-	-	-	-	+	-	+	+	-	-	-	+	-	-	-	-	-	-	-
ERR3491245	A	Denmark		Bos-taurus		2012	10	-	-	-	-	-	-	-	+	+	-	-	-	-	-	-	-	-	-	-	-
ERR3491270	A	Denmark		Bos-taurus		2015	10	+	-	-	-	-	+	-	+	+	-	-	-	-	-	-	-	-	-	-	-
ERR3491298	A	Denmark		Bos-taurus		2007	10	+	-	-	-	-	+	-	+	+	-	-	-	-	-	-	-	-	-	-	-
ERR3491342	A	Denmark		Bos-taurus		2001	10	-	-	-	-	-	-	-	+	+	-	-	-	-	-	-	-	-	-	-	-
ERR3491356	B	Denmark		Bos-taurus		2001	10	-	-	-	-	-	-	-	+	+	-	-	-	-	-	-	-	-	-	-	-
ERR3491378	B	Denmark		Bos-taurus		1999	10	-	-	-	-	-	-	-	+	+	-	-	-	-	-	-	-	-	-	-	-
ERR3491381	A	Denmark		Bos-taurus		2000	10	-	-	-	-	-	-	-	+	+	-	-	-	-	-	-	-	-	-	-	-
CFSAN031530	A	Ethiopia		Environment		2005	10	-	-	-	-	-	-	-	+	+	-	-	-	-	-	-	-	-	-	-	-
CFSAN031532	A	Ethiopia		Environment		2005	10	-	-	-	-	-	-	-	+	+	-	-	-	-	-	-	-	-	-	-	-
CFSAN031745	A	Ethiopia		Bovine		2013	10	-	-	-	-	-	-	-	+	+	-	-	-	-	-	-	-	-	-	-	-
ERR2818364	B	France		Morbier Cheese		2014	10	-	-	-	-	-	-	-	+	+	-	-	-	-	-	-	-	-	-	-	-
SGSC-2470	A	France		Bos-taurus		1982	-	-	-	-	-	-	-	-	+	+	-	-	-	-	-	-	-	-	-	-	-
ERR3580820	A	Germany		Environment		2011	10	-	-	-	-	-	-	-	+	+	-	-	-	-	-	-	-	-	-	-	-
ERR3580900	B	Germany		Environment		2009	10	-	-	-	-	-	-	-	+	+	-	-	-	+	-	-	-	-	-	-	-
ERR3581013	A	Germany		Environment		2016	10	-	-	-	-	-	-	-	+	+	-	-	-	-	-	-	-	-	-	-	-
ERR3581378	A	Germany		Environment		2015	10	-	-	-	-	-	-	-	+	+	-	-	-	-	-	-	-	-	-	-	-
ERR3581504	A	Germany		Environment		2008	10	+	-	-	-	-	+	-	+	+	-	-	-	+	-	-	-	-	-	-	-
ERR3581572	A	Germany		Environment		2013	10	-	-	-	-	-	-	-	+	+	-	-	-	-	-	-	-	-	-	-	-
ERR3581945	B	Germany		Environment		2007	10	-	-	-	-	-	-	-	+	+	-	-	-	-	-	-	-	-	-	-	-
ERR2752191	B	Ireland	Human			2018	10	-	-	-	-	-	-	-	+	+	-	-	-	-	-	-	-	-	-	-	-
ERR1010029	A	NA		Environment		NA	10	-	-	-	-	-	-	-	+	+	-	-	-	-	-	-	-	-	-	-	-
ERR1010037	A	NA		Environment		NA	10	-	-	-	-	-	-	-	+	+	-	-	-	-	-	-	-	-	-	-	-
ERR1010056	A	NA		Environment		NA	10	-	-	-	-	-	-	-	+	+	-	-	-	-	-	-	-	-	-	-	-
ERR1010062	A	NA		Environment		NA	10	-	-	-	-	-	-	-	+	+	-	-	-	-	-	-	-	-	-	-	-
ERR1010078	A	NA		Environment		NA	10	-	-	-	-	-	-	-	+	+	+	-	-	-	-	-	-	-	-	-	-
ERR1010083	A	NA		Environment		NA	10	-	-	-	-	-	-	-	+	+	-	-	-	-	-	-	-	-	-	-	-
ERR1010109	A	NA		Environment		NA	10	-	-	-	-	-	-	-	+	+	-	-	-	-	-	-	-	-	-	-	-
ERR2814684	A	NA		Environment		NA	10	-	-	-	-	-	-	-	+	+	-	-	-	-	-	-	-	-	-	-	-
ERR2814697	B	NA		Environment		NA	10	+	-	-	-	-	-	-	+	+	-	-	-	-	-	-	-	-	-	-	-
ERR2814844	B	NA		Environment		NA	10	+	-	-	-	-	-	-	+	+	-	-	-	-	-	-	-	-	-	-	-
ERR2825929	B	NA		Environment		NA	10	-	-	-	-	-	-	-	+	+	-	-	-	+	-	-	-	-	-	-	-
ERR984730	A	NA		Environment		NA	10	-	-	-	-	-	-	-	+	+	-	-	-	-	-	-	-	-	-	-	-
ERR984733	A	NA		Environment		NA	10	-	-	-	-	-	-	-	+	+	-	-	-	-	-	-	-	-	-	-	-
ERR984811	A	NA		Environment		NA	10	-	+	-	-	-	-	-	+	+	-	-	-	-	-	-	-	-	-	-	-
ERR984943	A	NA		Environment		NA	10	-	-	-	-	-	-	-	+	+	-	-	-	-	-	-	-	-	-	-	-
ERR1010030	A	NA		Environment		NA	10	+	+	+	-	-	-	-	+	+	-	-	-	-	-	-	-	-	-	-	-
ERR984883	A	NA		Environment		NA	10	+	-	+	-	-	-	-	+	+	-	-	-	-	-	-	-	-	-	-	-
CFSAN064273	A	Nigeria		Environment		2012	10	-	-	-	-	-	-	-	+	+	-	-	-	-	-	-	-	-	-	-	-
53997	B	UK		Human		2014	10	-	-	-	-	-	-	-	+	+	-	-	-	-	-	-	-	-	-	-	-
58590	B	UK		Human		NA	10	-	-	-	-	-	-	-	+	+	-	-	-	-	-	-	-	-	-	-	-
61912	A	UK		Human		2014	10	-	-	-	-	-	-	-	+	+	-	-	-	-	-	-	-	-	-	-	-
83707	A	UK		Human		2015	10	-	-	-	-	-	-	-	+	+	-	-	-	-	-	-	-	-	-	-	-
197029	B	UK		Environment		2015	10	-	-	-	-	-	-	-	+	+	-	-	-	-	-	-	-	-	-	-	-
200643	A	UK		Human		2015	10	-	-	-	-	-	-	-	+	+	-	-	-	-	-	-	-	-	-	-	-
208760	B	UK		Human		2016	10	-	-	-	-	-	-	-	+	+	-	-	-	-	-	-	-	-	-	-	-
238452	B	UK		Human		2016	10	-	-	-	-	-	-	-	+	+	-	-	-	-	-	-	-	-	-	-	-
243892	B	UK		Human		2016	10	-	-	-	-	-	-	-	+	+	-	-	-	-	-	-	-	-	-	-	-
339515	A	UK		Human		2017	10	-	-	-	-	-	+	+	+	+	-	-	-	-	-	-	-	-	-	-	-
345721	B	UK		Human		2017	10	-	-	-	-	-	-	-	+	+	-	-	-	-	-	-	-	-	-	-	-
420487	B	UK		Human		2017	10	-	-	-	-	-	-		+	+	+	+	-	-	-	-	-	-	-	-	-
492505	B	UK		Environment		2018	10	-	-	-	-	-	-	-	+	+	-	-	-	-	-	-	-	-	-	-	-
500387	A	UK		Human		2018	10	-	-	-	-	-	-	-	+	+	-	-	-	-	-	-	-	-	-	-	-
612644	B	UK		Human		2018	10	-	-	-	-	-	-	-	+	+	-	-	-	-	-	-	-	-	-	-	-
639716	A	UK		Environment		2018	10	-	-	-	-	-	-	-	+	+	-	-	-	-	-	-	-	-	-	-	-
708217	B	UK		Environment		2019	10	-	-	-	-	-	-	-	+	+	-	-	-	-	-	-	-	-	-	-	-
708219	B	UK		Environment		2019	10	-	-	-	-	-	-	-	+	+	-	-	-	-	-	-	-	-	-	-	-
728359	B	UK		Human		2019	10	-	-	-	-	-	-	-	+	+	-	-	-	-	-	-	-	-	-	-	-
890498	B	UK		Environment		2019	10	-	-	-	-	-	-	-	+	+	-	-	-	-	-	-	-	-	-	-	-
955000	A	UK		Human		2020	10	-	-	-	-	-	-	-	+	+	-	+	-	-	-	-	-	-	-	-	-
1001204	B	UK		Human		2020	10	-	-	-	-	-	-	-	+	+	-	-	-	-	-	-	-	-	-	-	-
H124440644	B	UK		Human		2012	10	+	-	-	-	-	-	-	+	+	-	-	-	-	-	-	-	-	-	-	-
942261	A	UK		Human		2020	10	-	-	-	-	-	-	-	+	+	-	-	-	-	-	-	-	-	-	-	-
FSIS1701019	A	USA		Environment		2017	10	-	-	-	-	-	-	-	+	+	-	-	-	-	-	-	-	-	-	-	-
FSIS1702108	A	USA		Environment		2017	10	+	-	-	-	+	-	-	+	+	-	-	-	-	-	-	-	-	-	+	-
E2016015302	A	USA		Environment		2016	10	-	-	-	-	-	-	-	+	+	-	-	-	-	-	-	-	-	-	-	-
FDA858773-2	A	USA		Environment		2015	10	-	-	-	-	-	-	-	+	+	-	-	-	-	-	-	-	-	-	-	-
FSIS1702160	C	USA		Environment		2017	4030	-	-	-	-	-	-	-	+	+	-	-	-	-	-	-	-	-	-	-	-
OSF013268	A	USA		Environment		2007	10	-	-	-	-	-	-	-	+	+	-	-	-	-	-	-	-	-	-	-	-
OSF013269	A	USA		Environment		2007	-	-	-	-	-	-	-	-	+	+	-	-	-	+	-	-	-	-	-	-	-
OSF013325	A	USA		Environment		2007	10	-	-	-	-	-	-	-	+	+	-	-	-	-	-	-	-	-	-	-	-
OSF013378	A	USA		Environment		2007	2829	-	-	-	-	-	-	-	+	+	-	-	-	+	-	-	-	-	+	-	-
OSF018531	A	USA		Environment		2007	10	-	-	-	-	-	-	-	+	+	-	-	-	+	-	-	-	-	-	-	-
PNUSAS002619	A	USA		Human		2016	10	-	-	-	-	-	-	-	+	+	-	-	-	-	-	-	-	-	-	-	-
SD-14282	A	USA		Human		2014	10	-	-	-	-	-	-	-	+	+	-	-	-	-	-	-	-	-	-	-	-
SGSC-2469	A	USA		Bos-taurus		1986	-	-	-	-	-	-	-	-	+	+	-	-	-	+	-	-	-	-	-	-	-
WAPHL-SAL-A00036	A	USA		Environment		2003	10	-	-	-	-	-	-	-	-	+	-	-	+	-	-	-	-	-	-	-	-
WAPHL-SAL-A00066	A	USA		Environment		2006	10	-	-	-	-	-	-	-	+	+	-	+	-	-	-	-	-	-	-	-	-
