# Supplementary material for: Whole genome sequencing analyses revealed that Salmonella enterica serovar Dublin strains from Brazil belonged to two predominant clades
Source: Sci Rep. 2022 Jun 22;12:10555. doi: 10.1038/s41598-022-14492-4 (PMC9217926; doi:10.1038/s41598-022-14492-4)
Supplement: Supplementary file 3 — Supplementary Information 3. [file 41598_2022_14492_MOESM3_ESM.xlsx]

## Sheet: Table S3
Table S3 - Metadata and antimicrobial resistance characteristics for the 199 Salmonella enterica serovar Dublin strains in this study.
Strain	Clade	Country	Brazilian State	Source	Material	Year of Isolation	MLST - 7 genes	Phenotypic Resistance	Antimicrobial resistance genes and/or point mutations
SD5318-CFSAN060506	A	Brazil	RJ	Human	Blood	2004	10		mdsA mdsB gyrB_E466D
SD5319-CFSAN060507	A	Brazil	RJ	Human	Blood	2004	10		mdsA mdsB
SD5320-CFSAN060508	A	Brazil	RJ	Human	Blood	2004	10		mdsA mdsB gyrB_S464F
SD5321-CFSAN060509	A	Brazil	RJ	Human	Human	2004	10		mdsA mdsB tet(c) / gyrB_S464F
SD4891-CFSAN060419	C	Brazil	SP	Human	Cerebrospinal fluid	1983	4030	STR	mdsA mdsB
SD1351-CFSAN060420	A	Brazil	SP	Human	Blood	1984	3734		mdsA mdsB
SD1391-CFSAN060421	A	Brazil	SP	Human	Blood	1984	3734		mdsA mdsB
SD1847-CFSAN060422	C	Brazil	SP	Human	Blood	1984	4030	NAL (int)/CIP (int)	mdsA mdsB
SD288-CFSAN060423	C	Brazil	SP	Human	Feces	1985	10		mdsA mdsB ramR_Y59H
SD290-CFSAN060424	A	Brazil	SP	Human	Blood	1985	3734		mdsA mdsB
SD1164-CFSAN060429	C	Brazil	SP	Human	Blood	1987	10		mdsA mdsB
SD21-CFSAN060425	A	Brazil	SP	Human	Blood	1987	3734		mdsA mdsB
SD312-CFSAN060426	C	Brazil	SP	Human	Gallbladder	1987	10		mdsA mdsB
SD762-CFSAN060427	A	Brazil	SP	Human	Blood	1987	3734		mdsA mdsB
SD775-CFSAN060428	A	Brazil	SP	Human	Cerebrospinal fluid	1987	3734		mdsA mdsB
SD379-CFSAN060434	C	Brazil	SP	Human	Feces	1989	10		mdsA mdsB
SD107-CFSAN060435	C	Brazil	SP	Human	Blood	1990	10	TET	mdsA mdsB tet(A)
SD484-CFSAN060440	C	Brazil	SP	Human	Blood	1990	10	IPM	mdsA mdsB
SD517-CFSAN060441	C	Brazil	SP	Human	Blood	1990	10		mdsA mdsB
SD530-CFSAN060442	C	Brazil	SP	Human	Blood	1990	10	CLO/TET/AMP/STR	mdsA mdsB aadA1 blaTEM-1 catA1 sul1 tet(A) tet(B)
SD534-CFSAN060446	A	Brazil	SP	Human	Liver	1991	3734		mdsA mdsB
SD535-CFSAN060447	A	Brazil	SP	Human	Blood	1991	3734		mdsA mdsB
SD741-CFSAN060449	C	Brazil	SP	Human	Blood	1991	10		mdsA mdsB
SD749-CFSAN060450	C	Brazil	SP	Human	Ascitic fluid	1991	4030		mdsA mdsB
SD750-CFSAN060451	C	Brazil	SP	Human	Blood	1991	4100		mdsA mdsB
SD87-CFSAN060443	A	Brazil	SP	Human	Feces	1991	3734		mdsA mdsB
SD90-CFSAN060444	A	Brazil	SP	Human	Blood	1991	3734		mdsA mdsB
SD99-CFSAN060445	C	Brazil	SP	Human	Urine	1991	4100		mdsA mdsB tet(A)
SD721-CFSAN060454	A	Brazil	SP	Human	Feces	1992	3734		mdsA mdsB
SD722-CFSAN060455	A	Brazil	SP	Human	Blood	1992	3734		mdsA mdsB
SD731-CFSAN060456	C	Brazil	SP	Human	Blood	1992	10		mdsA mdsB
SD747-CFSAN060457	A	Brazil	SP	Human	Secretion	1992	3734	STR	mdsA mdsB
SD1019-CFSAN060458	C	Brazil	SP	Human	Urine	1993	4030		mdsA mdsB
SD1032-CFSAN060459	A	Brazil	SP	Human	Blood	1993	3734		mdsA mdsB
SD7362-CFSAN060460	C	Brazil	SP	Human	Cerebrospinal fluid	1993	10		mdsA mdsB ramR_Y59H
SD1030-CFSAN060461	C	Brazil	SP	Human	Blood	1994	10		mdsA mdsB
SD1048-CFSAN060462	A	Brazil	SP	Human	Blood	1994	3734		mdsA mdsB
SD1053-CFSAN060463	C	Brazil	SP	Human	Blood	1994	10		mdsA mdsB
SD607-CFSAN060464	C	Brazil	SP	Human	Sputum	1995	10		mdsA mdsB
SD137-96-CFSAN060466	A	Brazil	RJ	Animal	Bovine feces	1996	10		mdsA mdsB
SD2411-CFSAN060467	C	Brazil	RJ	Animal	Bovine	1997	10		mdsA mdsB
SD2413-CFSAN060468	C	Brazil	RJ	Animal	Bovine	1997	10		mdsA mdsB
SD2414-CFSAN060469	A	Brazil	RJ	Animal	Bovine	1997	10		mdsA mdsB
SD2415-CFSAN060470	A	Brazil	RJ	Animal	Bovine feces	1997	10		mdsA mdsB
SD2416-CFSAN060471	A	Brazil	RJ	Animal	Bovine	1997	3734		mdsA mdsB
SD2417-CFSAN060472	A	Brazil	RJ	Animal	Bovine	1997	3734		mdsA mdsB
SD2418-CFSAN060473	A	Brazil	RJ	Animal	Bovine	1997	3734		mdsA mdsB
SD2419-CFSAN060474	A	Brazil	RJ	Animal	Bovine	1997	3734		mdsA mdsB
SD2420-CFSAN060475	A	Brazil	RJ	Animal	Bovine	1997	3734		mdsA mdsB
SD8207-CFSAN060476	C	Brazil	SP	Human	Feces	1997	10		mdsA mdsB
SD2554-CFSAN060488	A	Brazil	RJ	Animal	Bovine	1998	3734		mdsA mdsB
SD2566-CFSAN060489	A	Brazil	MG	Animal	Bovine feces	1998	3734		mdsA mdsB
SD519-CFSAN060477	C	Brazil	SP	Human	Blood	1998	10		mdsA mdsB
SD5564-CFSAN060491	C	Brazil	RJ	Animal	Bovine liver	1998	4030	NAL	mdsA mdsB gyrA_D87G
SD557-98-CFSAN060479	C	Brazil	SP	Human	Blood	1998	10		mdsA mdsB
SD558-CFSAN060480	C	Brazil	SP	Human	Blood	1998	4101		mdsA mdsB
SD559-CFSAN060481	A	Brazil	SP	Human	Blood	1998	10	TET/AMP/PIP	mdsA mdsB blaTEM-1 / tet(B)
SD571-CFSAN060482	C	Brazil	SP	Human	Blood	1998	10	NAL	mdsA mdsB gyrA_D87N
SD595-98-CFSAN060483	C	Brazil	SP	Human	Blood	1998	4030		mdsA mdsB
SD600-CFSAN060484	A	Brazil	SP	Human	Blood	1998	3734		mdsA mdsB
SD883-CFSAN060485	A	Brazil	RJ	Animal	Mouse brain	1998	3734		mdsA mdsB
SD884-CFSAN060486	A	Brazil	RJ	Animal	Mouse brain	1998	3734		mdsA mdsB
SD885-CFSAN060487	A	Brazil	RJ	Animal	Bovine brain	1998	3734		mdsA mdsB
SD1338-CFSAN060494	C	Brazil	DF	Human	Human	1999	10		mdsA mdsB
SD1653-CFSAN060495	A	Brazil	RS	Animal	Bovine	1999	10		mdsA mdsB
SD1654-CFSAN060496	A	Brazil	RS	Animal	Bovine	1999	10		mdsA mdsB
SD2439-CFSAN060497	C	Brazil	DF	Human	Human	1999	10		mdsA mdsB
SD760-CFSAN060492	A	Brazil	CE	Human	Human	1999	10		mdsA mdsB
SD761-CFSAN060493	A	Brazil	CE	Human	Human	1999	10		mdsA mdsB
SD3099-CFSAN060498	C	Brazil	RJ	Animal	Bovine feces	2003	4030	NAL/TET	mdsA mdsB tet(A) / gyrA_S83Y
SD3100-CFSAN060499	C	Brazil	RJ	Animal	Bovine rectum swab	2003	4030	NAL/TET	mdsA mdsB tet(A) / gyrA_S83Y
SD3101-CFSAN060500	C	Brazil	RJ	Animal	Bovine brain	2003	10		mdsA mdsB
SD5812-CFSAN060501	C	Brazil	MG	Animal	Bovine	2003	10		mdsA mdsB
SD6185-CFSAN060502	C	Brazil	GO	Animal	Boar lung	2003	10		mdsA mdsB
SD8543-CFSAN060503	C	Brazil	SP	Human	Blood	2003	10		mdsA mdsB
SD8923-CFSAN060504	A	Brazil	GO	Human	Blood	2003	3734	TET/AMP	mdsA mdsB blaTEM-1 / tet(B)
SD8924-CFSAN060505	C	Brazil	GO	Human	Blood	2004	10		mdsA mdsB gyrB_S464F
SD14847-CFSAN060515	A	Brazil	RS	Animal	Bovine	2005	10		mdsA mdsB
SD3639-CFSAN060512	C	Brazil	DF	Human	Hip secretion	2005	4098		mdsA mdsB
SD3640-CFSAN060513	C	Brazil	DF	Human	Blood	2005	4030		mdsA mdsB
SD4271-CFSAN060514	C	Brazil	RJ	Human	Peripheral blood	2005	10		mdsA mdsB
SD903-CFSAN060510	C	Brazil	RJ	Human	Human	2005	10	TET	mdsA mdsB tet(A)
SD12612-CFSAN060516	C	Brazil	RJ	Human	Urine	2007	4097	NAL	mdsA mdsB gyrA_S83F
SD8731-CFSAN060517	C	Brazil	SP	Human	Blood	2010	10		mdsA mdsB
SD1310-CFSAN060520	C	Brazil	MG	Human	Blood	2013	10	TET	mdsA mdsB tet(A)
SD1859-CFSAN060521	C	Brazil	ES	Human	Blood	2013	10	TET	mdsA mdsB tet(A)
SD1860-CFSAN060522	C	Brazil	ES	Human	Blood	2013	10	TET	mdsA mdsB tet(A)
SD1883-CFSAN060523	C	Brazil	GO	Human	Blood	2013	10	TET (int)	mdsA mdsB tet(C)
SD2839-CFSAN060524	A	Brazil	RJ	Human	Blood	2013	3734	TET/AMP	mdsA mdsB blaTEM-1 / tet(B)
SD3722-CFSAN060528	C	Brazil	ES	Human	Blood	2014	10		mdsA mdsB tet(A)
SD1548-CFSAN060532	C	Brazil	RJ	Human	Blood	2015	10		mdsA mdsB
SD40-CFSAN060529	A	Brazil	RS	Animal	Bovine spinal cord	2015	10		mdsA mdsB
SD647-CFSAN060530	C	Brazil	BA	Animal	Bovine	2015	10		mdsA mdsB tet(C)
SD648-CFSAN060531	C	Brazil	BA	Animal	Bovine	2015	10		mdsA mdsB tet(C)
SD155-CFSAN060432	C	Brazil	SP	Human	Blood	1988	4232		mdsA mdsB
SD576-CFSAN060433	C	Brazil	SP	Human	Blood	1988	10		mdsA mdsB
SD67-CFSAN060430	C	Brazil	SP	Human	Secretion	1988	10		mdsA mdsB
SD81-CFSAN060431	C	Brazil	SP	Human	Blood	1988	10		mdsA mdsB
SD114-CFSAN060436	C	Brazil	SP	Human	Cerebrospinal fluid	1990	10		mdsA mdsB
SD115-CFSAN060437	C	Brazil	SP	Human	Blood	1990	4574		mdsA mdsB
SD136-CFSAN060438	C	Brazil	SP	Human	Cerebrospinal fluid	1990	10		mdsA mdsB
SD137-90-CFSAN060439	C	Brazil	SP	Human	Blood	1990	10		mdsA mdsB
SD383-CFSAN060452	C	Brazil	SP	Human	Blood	1992	10		mdsA mdsB
SD595-92-CFSAN060453	C	Brazil	SP	Animal	Suine	1992	10		mdsA mdsB
SD625-CFSAN060465	C	Brazil	SP	Human	Blood	1995	10		mdsA mdsB
SD536-CFSAN060478	C	Brazil	SP	Human	Blood	1998	10		mdsA mdsB
SD3638-CFSAN060511	C	Brazil	DF	Human	Blood	2005	10		mdsA mdsB
SD1240-CFSAN060518	C	Brazil	MG	Animal	Bovine	2013	10	NAL/CIP(int)	mdsA mdsB gyrA_S83F
SD1241-CFSAN060519	C	Brazil	MG	Animal	Bovine	2013	10	NAL/CIP(int)	mdsA mdsB gyrA_S83F
SD3178-CFSAN060526	C	Brazil	MS	Human	Puncture liquid	2014	10		mdsA mdsB
SD3179-CFSAN060527	C	Brazil	MS	Human	Puncture liquid	2014	10		mdsA mdsB
SD2093-CFSAN060533	C	Brazil	DF	Human	Urine	2016	10		mdsA mdsB tet(A)/gyrA_D87G
SRR12799503	A	Canada		Human		2008	10	NA	mdsA mdsB
SRR12799584	A	Canada		Human		2012	10	NA	mdsA mdsB
SRR12799589	A	Canada		Human		2013	10	NA	mdsA mdsB
SRR12799386	A	Canada		Human		2013	10	NA	mdsA mdsB
SRR12799516	A	Canada		Bos-taurus		2009	10	NA	mdsA mdsB sul2
SRR12799576	A	Canada		Human		2011	10	NA	mdsA mdsB
SRR12799580	A	Canada		Human		2012	10	NA	aph(3'')-Ib aph(6)-Id mdsA mdsB sul2 tet(A)
SRR12799585	A	Canada		Human		2013	10	NA	mdsA mdsB
SRR12799587	A	Canada		Human		2011	10	NA	mdsA mdsB
ERR3491229	A	Denmark		Bos-taurus		2007	10	NA	aph(3'')-Ib aph(6)-Id blaTEM-1 mdsA mdsB tet(A)
ERR3491245	A	Denmark		Bos-taurus		2012	10	NA	mdsA mdsB
ERR3491270	A	Denmark		Bos-taurus		2015	10	NA	mdsA mdsB
ERR3491298	A	Denmark		Bos-taurus		2007	10	NA	mdsA mdsB
ERR3491342	A	Denmark		Bos-taurus		2001	10	NA	mdsA mdsB
ERR3491356	B	Denmark		Bos-taurus		2001	10	NA	mdsA mdsB
ERR3491378	B	Denmark		Bos-taurus		1999	10	NA	mdsA mdsB
ERR3491381	A	Denmark		Bos-taurus		2000	10	NA	mdsA mdsB
CFSAN031530	A	Ethiopia		Environment		2005	10	NA	mdsA mdsB
CFSAN031532	A	Ethiopia		Environment		2005	10	NA	mdsA mdsB
CFSAN031745	A	Ethiopia		Bovine		2013	10	NA	mdsA mdsB
ERR2818364	B	France		Morbier Cheese		2014	10	NA	mdsA mdsB
SGSC-2470	A	France		Bos-taurus		1982	-	NA	mdsA mdsB
ERR3580820	A	Germany		Environment		2011	10	NA	mdsA mdsB gyrA_D87Y
ERR3580900	B	Germany		Environment		2009	10	NA	aadA1 aph(3'')-Ib aph(6)-Id blaTEM-1 catA1 mdsA mdsB sul1 tet(A)
ERR3581013	A	Germany		Environment		2016	10	NA	mdsA mdsB
ERR3581378	A	Germany		Environment		2015	10	NA	mdsA mdsB
ERR3581504	A	Germany		Environment		2008	10	NA	aph(3'')-Ib aph(6)-Id blaTEM-1 mdsA mdsB tet(A)
ERR3581572	A	Germany		Environment		2013	10	NA	mdsA mdsB
ERR3581945	B	Germany		Environment		2007	10	NA	mdsA mdsB
ERR2752191	B	Ireland	Human			2018	10	NA	mdsA mdsB
ERR1010029	A	NA		Environment		NA	10	NA	mdsA mdsB
ERR1010037	A	NA		Environment		NA	10	NA	mdsA mdsB
ERR1010056	A	NA		Environment		NA	10	NA	mdsA mdsB
ERR1010062	A	NA		Environment		NA	10	NA	mdsA mdsB
ERR1010078	A	NA		Environment		NA	10	NA	mdsA mdsB
ERR1010083	A	NA		Environment		NA	10	NA	mdsA mdsB
ERR1010109	A	NA		Environment		NA	10	NA	mdsA mdsB
ERR2814684	A	NA		Environment		NA	10	NA	mdsA mdsB
ERR2814697	B	NA		Environment		NA	10	NA	mdsA mdsB
ERR2814844	B	NA		Environment		NA	10	NA	mdsA mdsB
ERR2825929	B	NA		Environment		NA	10	NA	aph(6)-Id blaTEM-1 dfrA14 mdsA mdsB sul2 tet(A)
ERR984730	A	NA		Environment		NA	10	NA	mdsA mdsB
ERR984733	A	NA		Environment		NA	10	NA	mdsA mdsB
ERR984811	A	NA		Environment		NA	10	NA	mdsA mdsB
ERR984943	A	NA		Environment		NA	10	NA	mdsA mdsB
ERR1010030	A	NA		Environment		NA	10		mdsA mdsB
ERR984883	A	NA		Environment		NA	10		mdsA mdsB
CFSAN064273	A	Nigeria		Environment		2012	10	NA	mdsA mdsB
53997	B	UK		Human		2014	10	NA	mdsA mdsB
58590	B	UK		Human		NA	10	NA	mdsA mdsB
61912	A	UK		Human		2014	10	NA	mdsA mdsB
83707	A	UK		Human		2015	10	NA	mdsA mdsB
197029	B	UK		Environment		2015	10	NA	mdsA mdsB
200643	A	UK		Human		2015	10	NA	mdsA mdsB
208760	B	UK		Human		2016	10	NA	mdsA mdsB
238452	B	UK		Human		2016	10	NA	mdsA mdsB
243892	B	UK		Human		2016	10	NA	mdsA mdsB
339515	A	UK		Human		2017	10	NA	mdsA mdsB
345721	B	UK		Human		2017	10	NA	mdsA mdsB
420487	B	UK		Human		2017	10	NA	mdsA mdsB
492505	B	UK		Environment		2018	10	NA	mdsA mdsB
500387	A	UK		Human		2018	10	NA	mdsA mdsB
612644	B	UK		Human		2018	10	NA	mdsA mdsB
639716	A	UK		Environment		2018	10	NA	mdsA mdsB
708217	B	UK		Environment		2019	10	NA	mdsA mdsB
708219	B	UK		Environment		2019	10	NA	mdsA mdsB
728359	B	UK		Human		2019	10	NA	mdsA mdsB
890498	B	UK		Environment		2019	10	NA	mdsA mdsB
955000	A	UK		Human		2020	10	NA	blaTEM-1 mdsA mdsB sul2 tet(A) acrB_R717L ramR_T18P
1001204	B	UK		Human		2020	10	NA	mdsA mdsB gyrA_S83F
H124440644	B	UK		Human		2012	10	NA	mdsA mdsB
942261	A	UK		Human		2020	10	NA	mdsA mdsB
FSIS1701019	A	USA		Environment		2017	10	NA	blaTEM-1 mdsA mdsB gyrA_D87Y
FSIS1702108	A	USA		Environment		2017	10	NA	mdsA mdsB
E2016015302	A	USA		Environment		2016	10	NA	mdsA mdsB
FDA858773-2	A	USA		Environment		2015	10	NA	mdsA mdsB
FSIS1702160	C	USA		Environment		2017	4030	NA	mdsA mdsB
OSF013268	A	USA		Environment		2007	10	NA	mdsA mdsB
OSF013269	A	USA		Environment		2007	-	NA	aph(3'')-Ib aph(3')-Iia aph(6)-Ic aph(6)-Id blaTEM-1 ble mdsA mdsB tet(A)
OSF013325	A	USA		Environment		2007	10	NA	mdsA mdsB
OSF013378	A	USA		Environment		2007	2829	NA	aph(3'')-Ib aph(3')-Ia aph(6)-Id blaTEM-1 mdsA mdsB tet(A)
OSF018531	A	USA		Environment		2007	10	NA	aph(3'')-Ib aph(3')-Iia aph(6)-Ic aph(6)-Id blaTEM-1 ble mdsA mdsB tet(A)
PNUSAS002619	A	USA		Human		2016	10	NA	mdsA mdsB
SD-14282	A	USA		Human		2014	10	NA	mdsA mdsB
SGSC-2469	A	USA		Bos-taurus		1986	-	NA	aph(3'')-Ib aph(3')-Iia aph(6)-Ic aph(6)-Id blaTEM-1 ble mdsA mdsB tet(A)
WAPHL-SAL-A00036	A	USA		Environment		2003	10	NA	ant(2'')-Ia aph(3')-Ia aph(6)-Id blaCMY-2 blaTEM-1 cmlA5 floR mdsA mdsB sul2 tet(A)
WAPHL-SAL-A00066	A	USA		Environment		2006	10	NA	blaTEM-1 mdsA mdsB
